# Supplementary material for: Establishment of a humanized mouse model using steady‐state peripheral blood‐derived hematopoietic stem and progenitor cells facilitates screening of cancer‐targeted T‐cell repertoires
Source: Cancer Innov. 2024 Apr 15;3(3):e118. doi: 10.1002/cai2.118 (PMC11212321; doi:10.1002/cai2.118)
Supplement: Supplementary file 2 — Supporting information. [file CAI2-3-e118-s003.xlsx]

## Sheet: Sheet1
Sample information for TRB CDR3 sequencing analysis
Cell source	Female donor		Male donor
Mouse term	#1 humanized mice		#2 humanized mice
Groups	Untreated group	Treated group	Untreated group	Treated group
