# Supplementary material for: Establishment of a humanized mouse model using steady‐state peripheral blood‐derived hematopoietic stem and progenitor cells facilitates screening of cancer‐targeted T‐cell repertoires
Source: Cancer Innov. 2024 Apr 15;3(3):e118. doi: 10.1002/cai2.118 (PMC11212321; doi:10.1002/cai2.118)
Supplement: Supplementary file 3 — Supporting information. [file CAI2-3-e118-s004.xlsx]

## Sheet: untreated #1 humanized mice
Clone ID	Clone Count	Clone Fraction	V Segment	D Segment	J Segment	C Segment	CDR3 Gene Sequence	CDR3 AA Sequence
170	1	0.000142816	TRBV10-1	TRBD1	TRBJ2-2	TRBC2	TGCGCCAGCAGTGAAAATCCGGGGGGTCTCGGGGAGCTGTTTTTT	CASSENPGGLGELFF
172	1	0.000142816	TRBV10-3	TRBD1	TRBJ2-2	TRBC2	GGTGCCATCAGTGAGTCCGGGGGGCGAAACACCGGGGAGCTGTTTTTT	GAISESGGRNTGELFF
173	1	0.000142816	TRBV10-3	TRBD1	TRBJ2-2	TRBC2	TGTGCCATCAGTGAGTCCGGGGGGGGAAACACCGGGGAGCTGTTTTTT	CAISESGGGNTGELFF
174	1	0.000142816	TRBV10-3	TRBD1	TRBJ2-2	TRBC2	TGTGCCATCAGTGAGTCCGGGGGGCGAAAAACCGGGGAGCTGTTTTTT	CAISESGGRKTGELFF
175	1	0.000142816	TRBV10-3	TRBD1	TRBJ2-2	TRBC2	TGTGCCATCAGTGAGTCCGGGGGGCGACACACCGGGGAGCTGTTTTTT	CAISESGGRHTGELFF
176	1	0.000142816	TRBV10-3	TRBD1	TRBJ2-3	TRBC2	TGTGCCACGTGGGGGCGGGAGAGCACAGATACGCAGTATTTT	CATWGRESTDTQYF
177	1	0.000142816	TRBV10-3	TRBD1	TRBJ2-7	TRBC2	TGTGCCATCACCTCGGACAGGGACAACGAGCAGTTCTTC	CAITSDRDNEQFF
178	1	0.000142816	TRBV11-1	TRBD1	TRBJ2-1	TRBC2	TGTGCCACCAAGCCCGGGACAGGGTCCTTCGAGCAGTTCTTC	CATKPGTGSFEQFF
179	1	0.000142816	TRBV11-1	TRBD1	TRBJ2-1	TRBC2	TGTGCCACCACGCCCGGGACAGGGTCCTTCGAGCAGTTCTTC	CATTPGTGSFEQFF
180	1	0.000142816	TRBV11-2		TRBJ2-1	TRBC2	TGTGCCAGCAGCTTGACCGGCTCCTACAATGAGCAGTTCTTC	CASSLTGSYNEQFF
181	1	0.000142816	TRBV11-2	TRBD2	TRBJ2-1	TRBC2	TGTGCCAGCAGCATAAGCCCAGCGGACGACAATGAGCATTTCTTC	CASSISPADDNEHFF
182	1	0.000142816	TRBV11-3	TRBD2	TRBJ2-1	TRBC2	TGTGCCAGCAGCTTTACTAGCGGGATGGGGGAGCAGTTCTTC	CASSFTSGMGEQFF
183	1	0.000142816	TRBV12-3		TRBJ1-2	TRBC1	TGTGGCAGCAGTCCGGACGCCTACTATGGCTACACCTTC	CGSSPDAYYGYTF
184	1	0.000142816	TRBV12-3	TRBD1	TRBJ2-1	TRBC2	CGTGCCAGCACCCAGGGTGGTTTGGTCAATGAGCAGTTCTTC	RASTQGGLVNEQFF
185	1	0.000142816	TRBV12-3	TRBD1	TRBJ2-1	TRBC2	TGGGCCAGCACCCAGGGTGGTTTGGTCAATGAGCATTTCTTC	WASTQGGLVNEHFF
186	1	0.000142816	TRBV12-3	TRBD1	TRBJ2-1	TRBC2	TGTACCAGCACCCAGGGTGGTTTGGTCAATGAGCAGTACTTC	CTSTQGGLVNEQYF
187	1	0.000142816	TRBV12-3	TRBD2	TRBJ2-1	TRBC1	TGTGGCCGCACCGAGGGTGGTTTGGTGAATGACCAGTTCTTC	CGRTEGGLVNDQFF
188	1	0.000142816	TRBV12-3	TRBD1	TRBJ2-1	TRBC2	TGTGCCAGCAGTTTCGTGAGGGGCCACAATGAGCAGTTATTC	CASSFVRGHNEQLF
189	1	0.000142816	TRBV12-3		TRBJ2-1	TRBC2	TGTGCCAGCACCAAGGGTTGTTTGGTCAATGAGCAGTTCTTC	CASTKGCLVNEQFF
190	1	0.000142816	TRBV12-3	TRBD2	TRBJ2-1	TRBC1	TGTGCCAGCACCGAGGGTGGTTTGGTCAATGAGCAGTTCTTC	CASTEGGLVNEQFF
191	1	0.000142816	TRBV12-3	TRBD1	TRBJ2-1	TRBC2	TGTGCCAGCACCCAGGGTGGTTTGGTCAATGAGCAGTTATTC	CASTQGGLVNEQLF
192	1	0.000142816	TRBV12-3	TRBD1	TRBJ2-1	TRBC2	TGTGCCAGCACCCAGGGTGGTTTGGTCAATGAGCAGTTCGTC	CASTQGGLVNEQFV
193	1	0.000142816	TRBV12-3	TRBD1	TRBJ2-1	TRBC2	TGTGCCAGCACCCAGGGTGGTTTGGTCAATGCGCAGTTCTTC	CASTQGGLVNAQFF
195	1	0.000142816	TRBV12-3	TRBD1	TRBJ2-1	TRBC2	TGTGCCAGCACCCAGGGTGGTTTGGTCACTGAGCAGTTCTTC	CASTQGGLVTEQFF
196	1	0.000142816	TRBV12-3	TRBD1	TRBJ2-1	TRBC2	TGTGCCAGCACCCAGGGTGGTTTGTTCAATGAGCAGTTCTTC	CASTQGGLFNEQFF
197	1	0.000142816	TRBV12-3	TRBD1	TRBJ2-1	TRBC2	TGTGCCAGCACCCAGGGTGTTTTGGTCAATGAGCAGTTCTTC	CASTQGVLVNEQFF
198	1	0.000142816	TRBV12-3	TRBD1	TRBJ2-1	TRBC2	TGTGCCAGCACCCAGGGTTGTTTGGTCAATGAGCAGTTCTTC	CASTQGCLVNEQFF
199	1	0.000142816	TRBV12-3		TRBJ2-1	TRBC2	TGTGCCAGCACCCATGTTGGTTTGGTCAATGAGCAGTTCTTC	CASTHVGLVNEQFF
200	1	0.000142816	TRBV12-3	TRBD1	TRBJ2-1	TRBC2	TGTGCCAGCACCCCGGGTGGTTTGGTCAATGAGCAGTTCTTC	CASTPGGLVNEQFF
201	1	0.000142816	TRBV12-3	TRBD1	TRBJ2-1	TRBC2	TGTGCCAGCACCCTGGGTGGTTTGGTCAATGAGCAGTTCTTC	CASTLGGLVNEQFF
202	1	0.000142816	TRBV12-3	TRBD1	TRBJ2-1	TRBC2	TGTGCCCGCACCCAGGGTGGTTTGGTCAATGAGCAGTTCTTC	CARTQGGLVNEQFF
203	1	0.000142816	TRBV12-3	TRBD1	TRBJ2-1	TRBC2	TGTGCCTGCACCCAGGGTTGTTTGGTCAATGAGCAGTTCTTC	CACTQGCLVNEQFF
204	1	0.000142816	TRBV12-3	TRBD1	TRBJ2-1	TRBC2	TGTTCCAGCACCCAGGGTGGTTTGGTCATTGAGCAGTTCTTC	CSSTQGGLVIEQFF
205	1	0.000142816	TRBV12-3	TRBD1	TRBJ2-1	TRBC2	TGTGCCAGCAGTTTAGCACCTGGACAGGCTTACAATGAGCAGTTCTTC	CASSLAPGQAYNEQFF
206	1	0.000142816	TRBV12-3	TRBD2	TRBJ2-2	TRBC2	TGTGCCAGCACCTCGGACTCAAACACCGGGGAGCTGTTTTTT	CASTSDSNTGELFF
208	1	0.000142816	TRBV12-3	TRBD1	TRBJ2-2	TRBC2	TGTGCCAGCAGGTCTACCGGGACAGGGTCTCTTGAGCTGTTTTTT	CASRSTGTGSLELFF
210	1	0.000142816	TRBV12-3		TRBJ2-3	TRBC2	TGTGCCAGCAGTTTAGGTATGGCAGATACGCAGTATTTT	CASSLGMADTQYF
211	1	0.000142816	TRBV12-3		TRBJ2-4	TRBC2	TGTGCCAGCAGTTTAGGCACTGACATTCAGTACTTC	CASSLGTDIQYF
212	1	0.000142816	TRBV12-3	TRBD2	TRBJ2-5	TRBC2	TGTGCCAGCAGTCCCGGGACTAGCGGGATGAGAGGGGAGACCCAGTACTTC	CASSPGTSGMRGETQYF
213	1	0.000142816	TRBV12-3	TRBD1	TRBJ2-7	TRBC2	TGTGCCAGCAGGGCCGGGACAGGGGCCCACGAGCAGTACTTC	CASRAGTGAHEQYF
214	1	0.000142816	TRBV12-5		TRBJ2-3	TRBC2	TGTGCTAGTGGGGACCACACAGATACGCAGTATTTT	CASGDHTDTQYF
215	1	0.000142816	TRBV12-5	TRBD2	TRBJ2-7	TRBC2	GGTGCTAGTGGTACAAAACAGGGCCCCCACGAGCAGTACTTC	GASGTKQGPHEQYF
216	1	0.000142816	TRBV13	TRBD1	TRBJ2-7	TRBC2	TGTGCCAGCAGCACGGACACGGGAAGTGAGCAGTACTTC	CASSTDTGSEQYF
217	1	0.000142816	TRBV15	TRBD1	TRBJ2-1	TRBC2	TGTGCCACCAGCTCATGGACAGGGGACTCCTACAATGAGCAGTTCTTC	CATSSWTGDSYNEQFF
218	1	0.000142816	TRBV15	TRBD2	TRBJ2-5	TRBC2	TGTGCCACCAGCAGAGAAGGAGGAGAGACCCAGTACTTC	CATSREGGETQYF
219	1	0.000142816	TRBV15	TRBD1	TRBJ2-5	TRBC2	TGTGCCACCAGCAGAGAAGGGGGGGAGACCCAGTACTTC	CATSREGGETQYF
220	1	0.000142816	TRBV15	TRBD1	TRBJ2-7	TRBC2	TGTGCCACCAGCAGAGGAGGGGACGGTTCCTCCGAGCAGTACTTC	CATSRGGDGSSEQYF
221	1	0.000142816	TRBV16		TRBJ1-3	TRBC1	TGTGCCAGCAGCCCCGACCGGCGTCGGATAAACGCTGGAAACACCATATATTTT	CASSPDRRRINAGNTIYF
222	1	0.000142816	TRBV16		TRBJ1-3	TRBC1	TTTGCCAGCAGCCCCGACCGGCGTCGGATTAACGCTGGAAACACCATATATTTT	FASSPDRRRINAGNTIYF
223	1	0.000142816	TRBV18	TRBD1	TRBJ2-5	TRBC2	TGTGCCAGCTCACCATGGGGGGAAGAGACCCAGTACTTC	CASSPWGEETQYF
224	1	0.000142816	TRBV19		TRBJ1-1	TRBC1	TGTGCCAGTAGTATCTCTCAGGACACTGAAGCTTTCTTT	CASSISQDTEAFF
225	1	0.000142816	TRBV19	TRBD1	TRBJ1-5	TRBC1	TGTGCAAGTAGTATACGGACAGGGAATAGTCAGCCCCAGCATTTT	CASSIRTGNSQPQHF
226	1	0.000142816	TRBV19		TRBJ2-1	TRBC2	TGTGCCAGTAGTGCCTCACGTTTCAATGAGCAGTTCTTC	CASSASRFNEQFF
227	1	0.000142816	TRBV19	TRBD2	TRBJ2-3	TRBC2	TGTGCCAGTAGTATCTCTAGCGGGAGCACAGATACGCAGTATTTT	CASSISSGSTDTQYF
228	1	0.000142816	TRBV19	TRBD2	TRBJ2-3	TRBC2	TGTGCCAGTAGTACCCGGACTAGCGGGAGCCCAGATACGCAGTATTTT	CASSTRTSGSPDTQYF
229	1	0.000142816	TRBV19	TRBD2	TRBJ2-4	TRBC2	TGTGCCAGTAGTATAACCGGGACTTTGGAAAACATTCAGTACTTC	CASSITGTLENIQYF
230	1	0.000142816	TRBV19	TRBD2	TRBJ2-7	TRBC2	TGTGCCAGTAGTATAGATACGGACCCTCCCTACGAGCAGTACTTC	CASSIDTDPPYEQYF
231	1	0.000142816	TRBV2	TRBD2	TRBJ1-5	TRBC1	TGTGCCAGCAGTGCAGGGAGGAATCAGCCCCAGAATTTT	CASSAGRNQPQNF
232	1	0.000142816	TRBV2	TRBD2	TRBJ2-1	TRBC2	TGTGCCACCCGACTAGCGGGGGGCCACAATGAGCAGTTCTTC	CATRLAGGHNEQFF
233	1	0.000142816	TRBV2	TRBD2	TRBJ2-7	TRBC2	TGTGCCAGCAAGGGACTAGCGGGCATCTCCTACGAGCAGTACTTC	CASKGLAGISYEQYF
234	1	0.000142816	TRBV20-1	TRBD1	TRBJ1-2	TRBC1	TGCAGTGCTAGACCGGGACAGGCAGCACACGGCTACACCTTC	CSARPGQAAHGYTF
235	1	0.000142816	TRBV20-1		TRBJ2-1	TRBC2	TTCAGTTATGTGAGGAACAATGAGCAGTTCTTC	FSYVRNNEQFF
236	1	0.000142816	TRBV20-1	TRBD2	TRBJ2-1	TRBC2	TGCAGGGCTCCGCCGGGACTAGATTACAATGAGCAGTTCTTC	CRAPPGLDYNEQFF
237	1	0.000142816	TRBV20-1	TRBD2	TRBJ2-1	TRBC2	TGCAGTGCTCCGCAGGGACTAGATTACAATGAGCAGTTCTTC	CSAPQGLDYNEQFF
238	1	0.000142816	TRBV20-1	TRBD2	TRBJ2-1	TRBC2	TGCAGTGCCGCGGGACTAGCGGGGGAGACCTACAATGAGCAGTTCTTC	CSAAGLAGETYNEQFF
239	1	0.000142816	TRBV20-1	TRBD2	TRBJ2-3	TRBC2	TGCAGTGGCGGGACTCGCACAGATTCGCAGTATTTT	CSGGTRTDSQYF
240	1	0.000142816	TRBV20-1	TRBD1	TRBJ2-3	TRBC2	TACAGTGTACACTGGACAGGGGGCACAGATACGCAGTATTTT	YSVHWTGGTDTQYF
241	1	0.000142816	TRBV20-1	TRBD1	TRBJ2-3	TRBC2	TGCAGTGGACACTGGACAGGGGGCACAGATACGCAGTATTTT	CSGHWTGGTDTQYF
242	1	0.000142816	TRBV20-1	TRBD1	TRBJ2-3	TRBC2	TGCAGTGTACACTGGACAGGGGGCACAGCTACGCAGTATTTT	CSVHWTGGTATQYF
243	1	0.000142816	TRBV20-1	TRBD1	TRBJ2-3	TRBC2	TGCAGTGTACGCTGGACAGGGGGCACAGATACGCAGTATTTT	CSVRWTGGTDTQYF
244	1	0.000142816	TRBV20-1	TRBD1	TRBJ2-3	TRBC2	TGCAGTGTACCCTGGACAGGGGGCACAGATACGCAGTATTTT	CSVPWTGGTDTQYF
245	1	0.000142816	TRBV20-1	TRBD1	TRBJ2-3	TRBC2	TGCAGTGTACTCTGGACAGGGGGCACAGATACGCAGTATTTT	CSVLWTGGTDTQYF
246	1	0.000142816	TRBV20-1	TRBD1	TRBJ2-3	TRBC2	TGCAGTGTTCACTGGACAGGGGGCACAGATTCGCAGTATTTT	CSVHWTGGTDSQYF
247	1	0.000142816	TRBV20-1	TRBD1	TRBJ2-5	TRBC2	TGCAGTGCTAGAGATGGGGGGCGAGTAACCCAGTACTTC	CSARDGGRVTQYF
249	1	0.000142816	TRBV20-1	TRBD1	TRBJ2-7	TRBC2	TGCAGAGCGGACAGGGGGTTCAACGAGCAGTACTTC	CRADRGFNEQYF
250	1	0.000142816	TRBV20-1	TRBD1	TRBJ2-7	TRBC2	TGCAGTGAGGACAGGGTGTTCAACGAGCAGTACTTC	CSEDRVFNEQYF
251	1	0.000142816	TRBV20-1	TRBD1	TRBJ2-7	TRBC2	TGCAGTGAGGCCAGGGGGTTCAACGAGCAGTACTTC	CSEARGFNEQYF
252	1	0.000142816	TRBV20-1		TRBJ2-7	TRBC2	TGCAGTGCGGAGAGGTGGTTCAACGAGCAGTACTTC	CSAERWFNEQYF
253	1	0.000142816	TRBV20-1	TRBD1	TRBJ2-7	TRBC2	TGCAGTGCGGAGTGGGGGTTCAACGAGCAGTACTTC	CSAEWGFNEQYF
254	1	0.000142816	TRBV20-1	TRBD1	TRBJ2-7	TRBC2	TGCAGTGCGGACAGGGAGTTCAACGAGCAGTACTTC	CSADREFNEQYF
255	1	0.000142816	TRBV20-1	TRBD1	TRBJ2-7	TRBC2	TGCAGTGCGGACAGGGGGTTCAACGAGGAGTACTTC	CSADRGFNEEYF
258	1	0.000142816	TRBV20-1	TRBD1	TRBJ2-7	TRBC2	TGCAGTGCGGACAGGGGGTTCAACGATCAGTACTTC	CSADRGFNDQYF
259	1	0.000142816	TRBV20-1	TRBD1	TRBJ2-7	TRBC2	TGCAGTGCGGACAGGGGGTTCACCGAGCAGTACTTC	CSADRGFTEQYF
260	1	0.000142816	TRBV20-1	TRBD1	TRBJ2-7	TRBC2	TGCAGTGCGGACAGGGGGTTCATCGAGCAGTACTTC	CSADRGFIEQYF
261	1	0.000142816	TRBV20-1	TRBD1	TRBJ2-7	TRBC2	TGCAGTGCGGACAGGGGGTTCGACGAGCAGTACTTC	CSADRGFDEQYF
262	1	0.000142816	TRBV20-1	TRBD1	TRBJ2-7	TRBC2	TGCAGTGCGGACAGGGTGTTCAACGAGCAGTACTTC	CSADRVFNEQYF
263	1	0.000142816	TRBV20-1	TRBD1	TRBJ2-7	TRBC2	TGCAGTGCGGACACGGGGTTCAACGAGCAGTACTTC	CSADTGFNEQYF
264	1	0.000142816	TRBV20-1	TRBD1	TRBJ2-7	TRBC2	TGCAGTGCGGACATGGGGTTCAACGAGCAGTACTTC	CSADMGFNEQYF
265	1	0.000142816	TRBV20-1	TRBD1	TRBJ2-7	TRBC2	TGCAGTGCGGACGGGGGGTTCAACGAGCAGTACTTC	CSADGGFNEQYF
266	1	0.000142816	TRBV20-1	TRBD1	TRBJ2-7	TRBC2	TGCACTGCGGACAGGGTGAACAACGAGCAGTACTTC	CTADRVNNEQYF
267	1	0.000142816	TRBV20-1	TRBD1	TRBJ2-7	TRBC2	TGCTGTGGGGACAGGGCGTTCAACGAGCAGTACTTC	CCGDRAFNEQYF
268	1	0.000142816	TRBV20-1	TRBD1	TRBJ2-7	TRBC2	TTCAGTGCGGACAGGGGGTTCAACGAGCAGTACTTC	FSADRGFNEQYF
269	1	0.000142816	TRBV20-1		TRBJ2-7	TRBC2	TGCAGTGCTAGACCGGAGACGGTGTACGAGCAGTACTTC	CSARPETVYEQYF
270	1	0.000142816	TRBV20-1	TRBD1	TRBJ2-7	TRBC2	TGCAGTGCTATCAGGACAGCAGCCTACGAGCAGGACTTC	CSAIRTAAYEQDF
271	1	0.000142816	TRBV20-1	TRBD1	TRBJ2-7	TRBC2	TGCAGTGCTAGAGACAGACAGGGCGCCGGCTACGAGCAGTACTTC	CSARDRQGAGYEQYF
273	1	0.000142816	TRBV25-1	TRBD1	TRBJ1-2	TRBC1	TGTGCCAGCAGTGAATTGACAGGGGGAGACTATGGCTACACCTTC	CASSELTGGDYGYTF
274	1	0.000142816	TRBV25-1	TRBD1	TRBJ2-1	TRBC2	TGTGCCAGCAGTGATATACAGGGCGATGAGCAGTTCTTC	CASSDIQGDEQFF
275	1	0.000142816	TRBV27	TRBD1	TRBJ1-2	TRBC1	TGTGCCAGCAGTTTAAGGGGAAGCGAGGGCTACACCTTC	CASSLRGSEGYTF
276	1	0.000142816	TRBV27	TRBD2	TRBJ1-3	TRBC1	TGTGCCAGCAAGGGCCCATCTGGAAACACCATATATTTT	CASKGPSGNTIYF
278	1	0.000142816	TRBV27	TRBD1	TRBJ2-5	TRBC2	TGTGACAGCACCTCCCCGGACAGACAAGAGACCCAGTACTTC	CDSTSPDRQETQYF
279	1	0.000142816	TRBV27	TRBD2	TRBJ2-5	TRBC2	TGTGCCAGCACCTCCCCGGAGAGGCAAGAGACCCAGTACTTC	CASTSPERQETQYF
280	1	0.000142816	TRBV27	TRBD1	TRBJ2-5	TRBC2	TGTGCCAGCACCTCCCCGGACAGCCATGAGACCCAGTACTTC	CASTSPDSHETQYF
281	1	0.000142816	TRBV28		TRBJ1-1	TRBC1	TGTGCCAGCAGTTTCTTACTTATGAACACTGAAGCTTTCTTT	CASSFLLMNTEAFF
282	1	0.000142816	TRBV28	TRBD1	TRBJ2-1	TRBC2	TGTGCCAGCCGATATTCATTCGACAGCAATGAGCAGTTCTTC	CASRYSFDSNEQFF
283	1	0.000142816	TRBV28	TRBD2	TRBJ2-1	TRBC2	TGTGCCAGCAGTTTACTCGTCGGGAGGGCGAATGAGCAGTTCTTA	CASSLLVGRANEQFL
284	1	0.000142816	TRBV28	TRBD2	TRBJ2-5	TRBC2	TGTGCCAGCAGTCTGACTAGCGGTCAAGAGACCCAGTACTTC	CASSLTSGQETQYF
285	1	0.000142816	TRBV30	TRBD1	TRBJ1-1	TRBC1	TGTGCCTGGAGAGAAAGGGGGCGTACTGAAGCTTTCTTT	CAWRERGRTEAFF
286	1	0.000142816	TRBV30	TRBD2	TRBJ2-1	TRBC2	GGGGCCTGGTCGACTAGCGGGGGAGTCTACAATGAGCAGGTCTTC	GAWSTSGGVYNEQVF
287	1	0.000142816	TRBV30	TRBD2	TRBJ2-1	TRBC2	TGTGCCTGGTCGAGTAGCGGGGGAGTCTACAATGAGCAGTTCTTC	CAWSSSGGVYNEQFF
288	1	0.000142816	TRBV30	TRBD2	TRBJ2-1	TRBC2	TGTGCCTGGTCGACTAGCGGGGGAGTCATCAATGAGCAGTTCTTC	CAWSTSGGVINEQFF
289	1	0.000142816	TRBV30	TRBD2	TRBJ2-1	TRBC2	TGTGCCTGGTCGACTAGCGGGGGAGTCTACAATGAGCAGGTCTTC	CAWSTSGGVYNEQVF
290	1	0.000142816	TRBV30	TRBD2	TRBJ2-1	TRBC2	TGTGCCTGGTCGACTAGCGGGGGAGTCTTCAATTATGAGTTCTTC	CAWSTSGGVFNYEFF
291	1	0.000142816	TRBV30	TRBD2	TRBJ2-1	TRBC2	TGTGCCTGTTCGACTAGCGGGGGAGTCTACAATGAGCAGTTCTTC	CACSTSGGVYNEQFF
292	1	0.000142816	TRBV30	TRBD2	TRBJ2-1	TRBC2	TGTGCCTTGTCGACTAGCGGGGGAGTCTACAATGAGCAGTTCTTC	CALSTSGGVYNEQFF
293	1	0.000142816	TRBV30	TRBD2	TRBJ2-1	TRBC2	TCTGCCTGGTCGACTAGCGGGGGAGTCTACAATGAGCAGTTCTTC	SAWSTSGGVYNEQFF
294	1	0.000142816	TRBV30	TRBD1	TRBJ2-7	TRBC2	TGTGCCTGGAGTCGGGACGGCTACGAGCAGTACCTC	CAWSRDGYEQYL
295	1	0.000142816	TRBV4-1	TRBD1	TRBJ1-2	TRBC1	TGCGCCAGCAACCAAGATCATGACAGCTACTATGGCTACACCTTC	CASNQDHDSYYGYTF
296	1	0.000142816	TRBV4-1	TRBD1	TRBJ1-4	TRBC1	TGCGCCAGCAGCCAGGTCACAGGAGAAAAACTGTATTTT	CASSQVTGEKLYF
297	1	0.000142816	TRBV4-1		TRBJ1-5	TRBC1	TTCGCCAGCAGCCAAGTAGACCGGAATCAGCCCCAGCATTTT	FASSQVDRNQPQHF
298	1	0.000142816	TRBV4-1	TRBD1	TRBJ2-1	TRBC2	GGCGCCAGCAGCCAAGACCCCTTTGGTGAGCAGTTCTTC	GASSQDPFGEQFF
299	1	0.000142816	TRBV4-1	TRBD1	TRBJ2-1	TRBC2	TGCGCAAGCAGCCAAGACCCCTTTGGTGAGCAGTTCTTC	CASSQDPFGEQFF
300	1	0.000142816	TRBV4-1	TRBD1	TRBJ2-1	TRBC2	TGCGCCAGCAGCCCAGACCCCTTTGGTGAGCAGTTCTTC	CASSPDPFGEQFF
301	1	0.000142816	TRBV4-1	TRBD1	TRBJ2-1	TRBC2	TGCGCCAGCATCCAAGACCCCTTTGGTGAGCAGTTCTTC	CASIQDPFGEQFF
302	1	0.000142816	TRBV4-1	TRBD1	TRBJ2-1	TRBC2	TGCTCCAGCAGCCAAGACCCCTTTGGTGAGCAGTTCTTC	CSSSQDPFGEQFF
303	1	0.000142816	TRBV4-1	TRBD2	TRBJ2-3	TRBC2	TGCGCCAGCAGCCAAGAAGGGCGGGATACAGATACGCAGTATTTT	CASSQEGRDTDTQYF
304	1	0.000142816	TRBV4-1	TRBD1	TRBJ2-5	TRBC2	GGCGCCAGCAGCCAAGAACGGGGCAGGGAGACCCAGTACTTC	GASSQERGRETQYF
305	1	0.000142816	TRBV4-2	TRBD1	TRBJ1-5	TRBC1	TGTGCCAGCAGCCAAGATCGAGGGACAGGGAATCAGCCCCAGCATTTT	CASSQDRGTGNQPQHF
306	1	0.000142816	TRBV4-2		TRBJ2-7	TRBC2	TGTGCCAGCAGCCCAGACGAAACCTACGAGCAGTACTTC	CASSPDETYEQYF
307	1	0.000142816	TRBV5-1	TRBD1	TRBJ1-1	TRBC1	TGCGCCAGCAGCTTGGCCGGGACAGGGACTGAAGCTTTCTTT	CASSLAGTGTEAFF
308	1	0.000142816	TRBV5-1		TRBJ1-4	TRBC1	TGCGCCAGCAGATTGGGACTCCAAGCAACTAATGAAAAACTGTTTTTG	CASRLGLQATNEKLFL
309	1	0.000142816	TRBV5-1		TRBJ1-4	TRBC1	TGCGCCAGCAGATTGGGACTCCAAGCAACTAATGACAAACTGTTTTTT	CASRLGLQATNDKLFF
310	1	0.000142816	TRBV5-1		TRBJ1-4	TRBC1	TGCGCCAGCAGATTGGGACTCCAAGCAACTAATGATAAACTGTTTTTT	CASRLGLQATNDKLFF
311	1	0.000142816	TRBV5-1	TRBD1	TRBJ2-1	TRBC2	TGCGCCAGCAGCTCCGGGGGCTACAATGAGCAGTTCTTC	CASSSGGYNEQFF
312	1	0.000142816	TRBV5-1	TRBD2	TRBJ2-1	TRBC2	TGCGCCAGCAGCCTACCTAGCGGATACAATGAGCAGTTCTTC	CASSLPSGYNEQFF
313	1	0.000142816	TRBV5-1	TRBD2	TRBJ2-1	TRBC2	TGCGCCAGCAGCCCGCGACTAGCGGGAGTGTATGAGCAGTTCTTC	CASSPRLAGVYEQFF
314	1	0.000142816	TRBV5-1	TRBD1	TRBJ2-1	TRBC2	TGCGCCAGCAGCTTGAGTGTGGGGGGGCCAGGGTCCTCCTACACTGAGCAGTTCTTC	CASSLSVGGPGSSYTEQFF
315	1	0.000142816	TRBV5-1	TRBD1	TRBJ2-2	TRBC2	TGCGCCAGCAGCTTGTCGGGACAATCCGCGGGCACCGGGGAGCTGTTTTTT	CASSLSGQSAGTGELFF
316	1	0.000142816	TRBV5-1	TRBD1	TRBJ2-2	TRBC2	TGCGCCAGCAGCTTCGGCCACCGGAGACAGGGGTACGGCGAGCTGTTTTTT	CASSFGHRRQGYGELFF
317	1	0.000142816	TRBV5-1		TRBJ2-3	TRBC2	TGCGCCAGCAGCCGTCTCACAGATACGCAGTATTTT	CASSRLTDTQYF
318	1	0.000142816	TRBV5-1		TRBJ2-3	TRBC2	TGCGCCAGCAGCTTAACAGAAGATACGCAGTATTTT	CASSLTEDTQYF
320	1	0.000142816	TRBV5-1	TRBD1	TRBJ2-7	TRBC2	TGCGCCAGCATCCCGGGTGATGGTAGCGAGCAGTACTTC	CASIPGDGSEQYF
321	1	0.000142816	TRBV5-5	TRBD2	TRBJ2-7	TRBC2	TGTGCCAGCAGCCCCGCCGGCGGGAGGTCCGACGAGCAGTACTTC	CASSPAGGRSDEQYF
330	1	0.000142816	TRBV5-5	TRBD2	TRBJ2-3	TRBC2	TGTGCCATCAGCTCGACGGGACTAGCGGGAGGAGAAGATACGCAGTATTTT	CAISSTGLAGGEDTQYF
322	1	0.000142816	TRBV5-6		TRBJ1-2	TRBC1	TGTGGCAGCAGCTTGAGTCGAAACTATGGCTACACCTTC	CGSSLSRNYGYTF
324	1	0.000142816	TRBV5-6	TRBD1	TRBJ1-2	TRBC1	TGTGCCAGCAGCTTCAGGGGGCTTGGTGGCTACACCTTC	CASSFRGLGGYTF
325	1	0.000142816	TRBV5-6		TRBJ1-2	TRBC1	TGTTCCAGCAGCTTGAGTCGAAACTATGGCTACACCTTC	CSSSLSRNYGYTF
326	1	0.000142816	TRBV5-6	TRBD1	TRBJ1-4	TRBC1	TGTGCCAGCAGCCTCGGGACCCATAATGAAATACTGTTTTTT	CASSLGTHNEILFF
327	1	0.000142816	TRBV5-6	TRBD1	TRBJ1-5	TRBC1	TGTGCCAGCAGCTTACAGGTAGTAAATCAGCCCCAGCATTTG	CASSLQVVNQPQHL
328	1	0.000142816	TRBV5-6	TRBD1	TRBJ2-2	TRBC2	TGTGCCAGCAGCTTGGGGGGGGGAACGAACACCGGGGAGCTGTTTTTT	CASSLGGGTNTGELFF
329	1	0.000142816	TRBV5-6	TRBD2	TRBJ2-3	TRBC2	TGTGCCAGCAGCTCGACGGGACTAGCGGGAGGAGAAGATAAGCAGTATTTT	CASSSTGLAGGEDKQYF
332	1	0.000142816	TRBV6-1		TRBJ1-1	TRBC1	TGTGCCAGCAGTCCTTCATCGAACACTGAAGCTTTCTTT	CASSPSSNTEAFF
334	1	0.000142816	TRBV6-1	TRBD1	TRBJ1-2	TRBC1	TGTGCCACTACCCCACTGCAGGGTAAAGATGGCTACACCTTC	CATTPLQGKDGYTF
335	1	0.000142816	TRBV6-1	TRBD1	TRBJ1-2	TRBC1	TGTGCCACTCCCCCCCTGCAGGGTAAATATGGCTACACCTTC	CATPPLQGKYGYTF
340	1	0.000142816	TRBV6-1	TRBD1	TRBJ2-3	TRBC2	TGTGCCAGCAGTAGGGAGGGGGCGGGCACAGATACGCAGTATTTT	CASSREGAGTDTQYF
331	1	0.000142816	TRBV6-2		TRBJ2-1	TRBC2	TGTGCCAGCAGTCCGGGGACCTCTTACAATGAGCAGTTCTTC	CASSPGTSYNEQFF
333	1	0.000142816	TRBV6-5	TRBD1	TRBJ1-1	TRBC1	TGTGCCAGCAGTTACGGGGGCCAGACAGGGAACACTGAAGCTTTCTTT	CASSYGGQTGNTEAFF
336	1	0.000142816	TRBV6-5		TRBJ1-4	TRBC1	TGTGCCAGAAGTTACATGGGTGCAACTAATGAAAAACTGTTTTTT	CARSYMGATNEKLFF
337	1	0.000142816	TRBV6-5		TRBJ1-4	TRBC1	TGTGCCAGCAGTTACATGGGTGCAACTAATGAAAAACTGTTTTTG	CASSYMGATNEKLFL
338	1	0.000142816	TRBV6-5		TRBJ1-4	TRBC1	TGTGCCAGCAGTTACATGGGTGCATCTAATGAAAAACTGTTTTTT	CASSYMGASNEKLFF
339	1	0.000142816	TRBV6-5	TRBD2	TRBJ2-1	TRBC2	TGTGCCAGCAGTTACTCTTCTAGCGGGAGGGGAAGGGACGATGAGCAGTTCTTC	CASSYSSSGRGRDDEQFF
341	1	0.000142816	TRBV6-5		TRBJ2-5	TRBC2	TGTGCCAGCAGCGTGGGTGGCCAAGAGACCCAGTACTTC	CASSVGGQETQYF
342	1	0.000142816	TRBV6-6	TRBD2	TRBJ1-2	TRBC1	TGTGCCAGCAGTTACTCCCTAAAGCCCGCCGATTTC	CASSYSLKPADF
343	1	0.000142816	TRBV6-6	TRBD1	TRBJ2-7	TRBC2	TGGGCCAGCAGTTACAAGGGGGAGTACGAGCAGTACTTC	WASSYKGEYEQYF
344	1	0.000142816	TRBV6-6	TRBD1	TRBJ2-7	TRBC2	TGTGCCAGCAGTTACAAGGGGGAGTACGAGCAGTACTTC	CASSYKGEYEQYF
345	1	0.000142816	TRBV7-2	TRBD1	TRBJ1-1	TRBC1	TGTGCCAGCAGCTCCTCCGGGGGGTACACTGAAGCTTTCTTT	CASSSSGGYTEAFF
347	1	0.000142816	TRBV7-2	TRBD2	TRBJ2-1	TRBC2	CGTGCCAGCAGCTTAAGCCCAGCGGACGACAATGAGCAGTTCTTC	RASSLSPADDNEQFF
348	1	0.000142816	TRBV7-2	TRBD2	TRBJ2-1	TRBC2	TGTGCCAGCAGCTTAAGACCAGCGGACGACAATGAGCAGTTCTTA	CASSLRPADDNEQFL
349	1	0.000142816	TRBV7-2	TRBD2	TRBJ2-1	TRBC2	TGTGCCAGCAGCTTAAGCCCAGCGGACGACACTGAGCAGTTCTTC	CASSLSPADDTEQFF
350	1	0.000142816	TRBV7-2	TRBD2	TRBJ2-1	TRBC2	TGTGCCAGCATCTTAAGCCCAGCGGACTACAATGAGCAGTTCTTC	CASILSPADYNEQFF
351	1	0.000142816	TRBV7-2		TRBJ2-2	TRBC2	TGTGCCAGTACCAACACCGCGAACACCGGGGAGCTGTTTTTT	CASTNTANTGELFF
352	1	0.000142816	TRBV7-2	TRBD1	TRBJ2-3	TRBC2	GGTGCCAGCAGCTTCCTGGGCAGGGGCTATACGCAGTATTTT	GASSFLGRGYTQYF
353	1	0.000142816	TRBV7-2	TRBD1	TRBJ2-3	TRBC2	TGTGCCAGCAGCTTGCTGGGCAGGGGCTATACGCAGTATTTT	CASSLLGRGYTQYF
355	1	0.000142816	TRBV7-3	TRBD1	TRBJ2-3	TRBC2	TGTGCCAGCACCACATCGGGGGGCCCCACAGATACGCAGTATTTT	CASTTSGGPTDTQYF
356	1	0.000142816	TRBV7-3	TRBD1	TRBJ2-7	TRBC2	TGTGCCAGCAGCTTCCCAAGGACAGGGGATATGTGCTACGAGCAGTACGTC	CASSFPRTGDMCYEQYV
357	1	0.000142816	TRBV7-6	TRBD1	TRBJ1-4	TRBC1	TGTGCCAGCGGACTAGGGCAGGGGGTTGAAAAACTGTTTTTT	CASGLGQGVEKLFF
358	1	0.000142816	TRBV7-6	TRBD2	TRBJ2-3	TRBC2	TGTGCCAGCAGCGAACTAGCGGGAGTAAGAGGAGATACGCAGGATTTT	CASSELAGVRGDTQDF
359	1	0.000142816	TRBV7-6	TRBD2	TRBJ2-3	TRBC2	TGTGCCAGCAGCGAACTAGCGGGAGTAACAGGAGATACGGAGTATTTT	CASSELAGVTGDTEYF
360	1	0.000142816	TRBV7-6	TRBD2	TRBJ2-3	TRBC2	TGTGCCAGCAGCGAACTAGCGGGAGTAACAGGAGATTCGCAGTATTTT	CASSELAGVTGDSQYF
361	1	0.000142816	TRBV7-6	TRBD2	TRBJ2-3	TRBC2	TGTGCCAGCAGCGAACTAGCGGGAGTAACAGGGGATACGCAGTATTTT	CASSELAGVTGDTQYF
362	1	0.000142816	TRBV7-6	TRBD2	TRBJ2-3	TRBC2	TGTGCCAGCAGCGAACTAGCGGGAGTAACAGGTGATTCGCAGTATTTT	CASSELAGVTGDSQYF
363	1	0.000142816	TRBV7-6	TRBD2	TRBJ2-3	TRBC2	TGTGCCATCAGCGAACTAGAGGGAGTAACAGGAGATACGCAGTATTTT	CAISELEGVTGDTQYF
364	1	0.000142816	TRBV7-6	TRBD2	TRBJ2-3	TRBC2	TGTGCCATCAGCGAACTAGCGGGAGTAACAGGAGATACGCAGTATTTT	CAISELAGVTGDTQYF
365	1	0.000142816	TRBV7-6	TRBD2	TRBJ2-3	TRBC2	TGTGCCTGCAGCGAACTAGCGGGAGTAACAGGAGATACGCAGTTTTTT	CACSELAGVTGDTQFF
366	1	0.000142816	TRBV7-8		TRBJ2-1	TRBC2	TGTGCCAGCAGCTTAGGGGGTATTGGCATTTCCGACAATGAGCAGTTCTTC	CASSLGGIGISDNEQFF
368	1	0.000142816	TRBV7-8	TRBD1	TRBJ2-3	TRBC2	TGTGCCAGCAGCTTAGTCCCGGGCCCCACAGATACGCAGTATTTT	CASSLVPGPTDTQYF
369	1	0.000142816	TRBV7-8	TRBD2	TRBJ2-7	TRBC2	GGTGCCAGCAGCCCCGGACTAGCGGGAGTGTACGAGCAGTACTTC	GASSPGLAGVYEQYF
370	1	0.000142816	TRBV7-8	TRBD2	TRBJ2-7	TRBC2	TGGGCCAGCAGCCCCGGACTAGCGGGAGTGTACGAGCAGTACTTC	WASSPGLAGVYEQYF
371	1	0.000142816	TRBV7-8	TRBD2	TRBJ2-7	TRBC2	TGTGCGAGCAGCCCCGGACTAGCGGGAGTGTACGAGCAGTACTTC	CASSPGLAGVYEQYF
372	1	0.000142816	TRBV7-8	TRBD2	TRBJ2-7	TRBC2	TGTGCCAGCAGACCCGCACTAGCGGGAGTGTACGAGCAGTACTTC	CASRPALAGVYEQYF
373	1	0.000142816	TRBV7-8	TRBD2	TRBJ2-7	TRBC2	TGTGCCAGCAGCCCCGGAATAGCGGGAGTGTACGAGCAGTACTTC	CASSPGIAGVYEQYF
374	1	0.000142816	TRBV7-8	TRBD1	TRBJ2-7	TRBC2	TGTGCCAGCAGCCCCGGAGTCGGGGGTGTGTACGAGCAGTACTTC	CASSPGVGGVYEQYF
375	1	0.000142816	TRBV7-8	TRBD2	TRBJ2-7	TRBC2	TGTGCCAGCAGCCCCGGACGAGCGGGAGTGTACGAGCAGTACTTC	CASSPGRAGVYEQYF
376	1	0.000142816	TRBV7-8	TRBD2	TRBJ2-7	TRBC2	TGTGCCAGCAGCCCCGGACTAGCGGGAGTGTACGCGCAGTACTTC	CASSPGLAGVYAQYF
377	1	0.000142816	TRBV7-8	TRBD2	TRBJ2-7	TRBC2	TGTGCCAGCAGCCCCGGACTAGCGGGACTGTACGAGCAGTACTTC	CASSPGLAGLYEQYF
378	1	0.000142816	TRBV7-8	TRBD2	TRBJ2-7	TRBC2	TGTGCCAGCAGCCCCGGCCTAGCGGGAGTGTACGAGCAGTACTTC	CASSPGLAGVYEQYF
380	1	0.000142816	TRBV7-8	TRBD2	TRBJ2-7	TRBC2	TGTGCCGGCAGCCCCGGACTAGCGGGAGTGTACGAGCAGTACTTC	CAGSPGLAGVYEQYF
381	1	0.000142816	TRBV7-9	TRBD1	TRBJ1-1	TRBC1	TGTGCCAGCAGCCCGCCTGGGGGGATGAACACTGAAGCTTTCTTT	CASSPPGGMNTEAFF
382	1	0.000142816	TRBV7-9	TRBD1	TRBJ1-1	TRBC1	TGTGCCAGCAGCTTAGTTTCTCTGGGACGCTCCACCACTGAAGCTTTCTTT	CASSLVSLGRSTTEAFF
383	1	0.000142816	TRBV7-9		TRBJ1-2	TRBC1	TGTGCCAGTAGCTTAGGCGACGCCAGAAACTATGGCTACACCTTC	CASSLGDARNYGYTF
384	1	0.000142816	TRBV7-9	TRBD1	TRBJ1-4	TRBC1	TGTGCCAGCAGCTTTTTTCGGGGCTTGAAAGATGAAAAACTGTTTTTT	CASSFFRGLKDEKLFF
385	1	0.000142816	TRBV7-9	TRBD1	TRBJ1-5	TRBC1	TGTGCCAGCAGCTTAGCGGGTGGGGACCAGCCCCAGCATTTT	CASSLAGGDQPQHF
386	1	0.000142816	TRBV7-9	TRBD1	TRBJ1-6	TRBC1	TGTGCCAGCAGCTTAGATCCGGGTGAGAATTCACCCCTCCACTTT	CASSLDPGENSPLHF
387	1	0.000142816	TRBV7-9	TRBD2	TRBJ2-1	TRBC2	TGTGCCAGCAGCTTAAGGACTCGATCCCCGAACAATGAGCAGTTCTTC	CASSLRTRSPNNEQFF
389	1	0.000142816	TRBV9		TRBJ1-1	TRBC1	TGTGCCAGCAGCGTAGGTTCTGGGGAACGAGCTTTCTTT	CASSVGSGERAFF
390	1	0.000142816	TRBV9		TRBJ1-4	TRBC1	TGTGCCAGCAGCGGGTCTAATGAAAAACTGTCCTTT	CASSGSNEKLSF
391	1	0.000142816	TRBV9	TRBD1	TRBJ2-1	TRBC2	TGTGCCAGGAGCGTAGAAGGGGTTCGGGATGAGCAGTTCTTC	CARSVEGVRDEQFF
392	1	0.000142816	TRBV9	TRBD1	TRBJ2-1	TRBC2	TGTGCCAGCAGCGTAGAAGGGGTTCGGGATGTGCAGTTCTTC	CASSVEGVRDVQFF
393	1	0.000142816	TRBV9	TRBD1	TRBJ2-1	TRBC2	TGTGCCAGCAGCGTAGAAGGGGTTCGTGATGAGCAGTTCTTC	CASSVEGVRDEQFF
394	1	0.000142816	TRBV9	TRBD1	TRBJ2-1	TRBC2	TGTGCCAGCAGCGGGGGACAGGGGGAAAGAAATGAGCAGTTCTTC	CASSGGQGERNEQFF
395	1	0.000142816	TRBV9		TRBJ2-2	TRBC2	TGTGCCAGCAGAGTAGAGAACACCGGGGAGCTGTTTTTT	CASRVENTGELFF
396	1	0.000142816	TRBV9		TRBJ2-2	TRBC2	TGTGCCAGCAGCGTAGAGAACACCGGGGAGCGGTTTTTT	CASSVENTGERFF
397	1	0.000142816	TRBV9		TRBJ2-2	TRBC2	TGTGCCAGCAGCGTAGAGAACACCGGGGAGCTGTTTTTG	CASSVENTGELFL
398	1	0.000142816	TRBV9		TRBJ2-2	TRBC2	TGTGCCAGCAGCGTAGAGAACACCGGTGAGCTGTTTTTT	CASSVENTGELFF
399	1	0.000142816	TRBV9		TRBJ2-2	TRBC2	TGTGCCAGCAGCGTAGATAACACCGGGGAGCTGATTTTT	CASSVDNTGELIF
400	1	0.000142816	TRBV9		TRBJ2-2	TRBC2	TGTGCCAGCATCGTAGAGAACACCGGGGAGCTGTTTTTT	CASIVENTGELFF
402	1	0.000142816	TRBV9	TRBD2	TRBJ2-2	TRBC2	TGTGCCAGCAGCCCTACGGCTAGCGGTTACACCGGGGAGATGTATTTT	CASSPTASGYTGEMYF
403	1	0.000142816	TRBV9	TRBD2	TRBJ2-2	TRBC2	TGTGCCAGCAGCCCTACGGCTAGCGGTTACACCGGGGTGCTGTTTTTT	CASSPTASGYTGVLFF
404	1	0.000142816	TRBV9	TRBD1	TRBJ2-2	TRBC2	TGTGCCAGCAGCGTACTTCCGGGACAGGGTACCACCGGGGAGCTGTTTTTT	CASSVLPGQGTTGELFF
405	1	0.000142816	TRBV9	TRBD2	TRBJ2-7	TRBC2	TGGGCCAGCAGCCCGAGCCCTAACTACGAGCAGTACTTC	WASSPSPNYEQYF
406	1	0.000142816	TRBV9	TRBD1	TRBJ2-7	TRBC2	TGTGCCAGCAGCCCGCGCCCTAACTACGAGCAGTACTTC	CASSPRPNYEQYF
129	2	0.000285633	TRBV11-1	TRBD2	TRBJ2-1	TRBC2	TGTGCCAGCAGCTTCTCTAGCGGAGACATCTACAATGAGCAGTTCTTC	CASSFSSGDIYNEQFF
130	2	0.000285633	TRBV12-3	TRBD1	TRBJ2-1	TRBC2	TGGGCCAGCACCCAGGGTGGTTTGGTCAATGAGCAGTTCTTC	WASTQGGLVNEQFF
131	2	0.000285633	TRBV12-3	TRBD1	TRBJ2-1	TRBC2	TGTGCAAGCACCCAGGGTGGTTTGGTCAATGAGCAGTTCTTC	CASTQGGLVNEQFF
132	2	0.000285633	TRBV12-3	TRBD1	TRBJ2-1	TRBC2	TGTGCCAGCACCCAGGGTGGTTTTGTCAATGAGCAGTTCTTC	CASTQGGFVNEQFF
133	2	0.000285633	TRBV12-3		TRBJ2-1	TRBC2	TGTGCCAGCACCCAGGTTGGTTTGGTCAATGAGCAGTTCTTC	CASTQVGLVNEQFF
134	2	0.000285633	TRBV12-5	TRBD2	TRBJ2-7	TRBC2	TGTGCTAGTGGTACAAAACAGGGCCCCCACGAGCAGTACTTC	CASGTKQGPHEQYF
135	2	0.000285633	TRBV13	TRBD1	TRBJ1-2	TRBC1	TGTGCCAGCAGCTCCCGGACAGGGGAGGACTATGGCTACACCTTC	CASSSRTGEDYGYTF
136	2	0.000285633	TRBV16		TRBJ1-6	TRBC1	TGTGCCAGCAGCCAAGGGATCTCCTATAATTCACCCCTCCACTTT	CASSQGISYNSPLHF
137	2	0.000285633	TRBV16	TRBD1	TRBJ2-3	TRBC2	TGTGCCAGCAGCCAATTCGGGACAGGTCCAGATACGCAGTATTTT	CASSQFGTGPDTQYF
138	2	0.000285633	TRBV18	TRBD1	TRBJ1-5	TRBC1	TGTGCCAGCTCACCCGACAGGTCCCAGCCCCAGCATTTT	CASSPDRSQPQHF
139	2	0.000285633	TRBV18	TRBD1	TRBJ2-7	TRBC2	TGTGCCAGCTCACTTGACAGTTCCTACGAGCAGTACTTC	CASSLDSSYEQYF
140	2	0.000285633	TRBV20-1	TRBD1	TRBJ2-3	TRBC2	TGCAGTGTACACGGGACAGGGGGCACAGATACGCAGTATTTT	CSVHGTGGTDTQYF
141	2	0.000285633	TRBV20-1	TRBD1	TRBJ2-7	TRBC2	CGCAGTGCGGACAGGGGGTTCAACGAGCAGTACTTC	RSADRGFNEQYF
142	2	0.000285633	TRBV20-1	TRBD1	TRBJ2-7	TRBC2	TACAGTGCGGACAGGGGGTTCAACGAGCAGTACTTC	YSADRGFNEQYF
143	2	0.000285633	TRBV20-1	TRBD1	TRBJ2-7	TRBC2	TGCAGTGAGGACAGGGGGTTCAACGAGCAGTACTTC	CSEDRGFNEQYF
144	2	0.000285633	TRBV20-1	TRBD1	TRBJ2-7	TRBC2	TGCAGTGCGGAGAGGGGGTTCAACGAGCAGTACTTC	CSAERGFNEQYF
145	2	0.000285633	TRBV20-1	TRBD1	TRBJ2-7	TRBC2	TGCAGTGCGGACAGGGGGTTCAACGAGCAGGACTTC	CSADRGFNEQDF
146	2	0.000285633	TRBV20-1	TRBD1	TRBJ2-7	TRBC2	TGCAGTGCGGACAGGGGGTTCAACGAGCAGTACGTC	CSADRGFNEQYV
147	2	0.000285633	TRBV20-1	TRBD1	TRBJ2-7	TRBC2	TGCAGTGCGGACAGGGGTTTCAACGAGCAGTACTTC	CSADRGFNEQYF
148	2	0.000285633	TRBV20-1	TRBD1	TRBJ2-7	TRBC2	TGCAGTGCGGACAGTGGGTTCAACGAGCAGTACTTC	CSADSGFNEQYF
149	2	0.000285633	TRBV20-1	TRBD1	TRBJ2-7	TRBC2	TGCAGTGCGGACCGGGGGTTCAACGAGCAGTACTTC	CSADRGFNEQYF
150	2	0.000285633	TRBV20-1	TRBD1	TRBJ2-7	TRBC2	TGCAGTGCGGCCAGGGGGTTCAACGAGCAGTACTTC	CSAARGFNEQYF
151	2	0.000285633	TRBV20-1	TRBD1	TRBJ2-7	TRBC2	TGCAGTGCGTACAGGGGGTTCAACGAGCAGTACTTC	CSAYRGFNEQYF
152	2	0.000285633	TRBV20-1	TRBD1	TRBJ2-7	TRBC2	TGCAGTGCCGACAGGGGGTTCAACGAGCAGTACTTC	CSADRGFNEQYF
153	2	0.000285633	TRBV20-1	TRBD1	TRBJ2-7	TRBC2	TGCATTGCGGACAGGGGGTTCAACGAGCAGTACTTC	CIADRGFNEQYF
154	2	0.000285633	TRBV20-1	TRBD1	TRBJ2-7	TRBC2	TGCTGTGCGGACAGGGGGTTCAACGAGCAGTACTTC	CCADRGFNEQYF
155	2	0.000285633	TRBV20-1	TRBD1	TRBJ2-7	TRBC2	TGCAGTGCTAGAGCACCCCAGGGGGGTTACGAGCAGTACTTC	CSARAPQGGYEQYF
156	2	0.000285633	TRBV29-1	TRBD1	TRBJ1-5	TRBC1	TGCAGCGTCGGGGACAGGGGAGGAAGCAATCAGCCCCAGCATTTT	CSVGDRGGSNQPQHF
157	2	0.000285633	TRBV29-1	TRBD1	TRBJ2-5	TRBC2	TGCAGCGTTGTGCCAGGGTCGATAGAGACCCAGTACTTC	CSVVPGSIETQYF
158	2	0.000285633	TRBV30	TRBD2	TRBJ2-2	TRBC2	TGTGCCTGGTTAGGGCCCGGGGAGCTGTTTTTT	CAWLGPGELFF
159	2	0.000285633	TRBV4-1		TRBJ1-5	TRBC1	TGCGCCAGCAGCCAAGTGATGTTAGATAGCAATCAGCCCCAGCATTTT	CASSQVMLDSNQPQHF
160	2	0.000285633	TRBV4-1	TRBD2	TRBJ2-3	TRBC2	TGCGCCAGCAGCCAAGAAGGGCGGGAGACAGATACGCAGTATTTT	CASSQEGRETDTQYF
161	2	0.000285633	TRBV5-1	TRBD1	TRBJ2-2	TRBC2	TGCGCCAGCAGCTCGGGCCACCGGAGACAGGGGTACGGGGAGCTGTTTTTT	CASSSGHRRQGYGELFF
162	2	0.000285633	TRBV5-1		TRBJ2-7	TRBC2	TGCGCCAGCAGCTTGGAGGACGAGCAGTACTTC	CASSLEDEQYF
163	2	0.000285633	TRBV6-1	TRBD2	TRBJ1-2	TRBC1	TGTGCCAGCAGAGATGGATCGGCCCATGGCTACACCTTC	CASRDGSAHGYTF
164	2	0.000285633	TRBV6-5	TRBD2	TRBJ2-7	TRBC2	TGTGCCAGCAGTTACGGGACGACTAGCGTCTACGAGCAGTACTTC	CASSYGTTSVYEQYF
165	2	0.000285633	TRBV6-5		TRBJ2-7	TRBC2	TGTGCCAGCAGTTACTCATCCGGGAGCTCCTACGAGCAGTACTTC	CASSYSSGSSYEQYF
166	2	0.000285633	TRBV7-2		TRBJ2-3	TRBC2	TGTGCCAGCAGCTTAGTTACCTCATATGTTATTGGTACGCAGTATTTT	CASSLVTSYVIGTQYF
167	2	0.000285633	TRBV7-6	TRBD2	TRBJ2-1	TRBC2	TGTGCCAGCACCCCGGCGGGGGGGTACTACAATGAGCAGTTCTTC	CASTPAGGYYNEQFF
168	2	0.000285633	TRBV7-7		TRBJ2-2	TRBC2	TGTGCTAGCAGCTTAGGCTTCACCGGGGAGCTGTTTTTT	CASSLGFTGELFF
169	2	0.000285633	TRBV7-8	TRBD2	TRBJ2-6	TRBC2	TGTGCCAGCAGCTTAGCGCGCGCGGGCTCCTCTGGGGCCAACGTCCTGACTTTC	CASSLARAGSSGANVLTF
112	3	0.000428449	TRBV10-2		TRBJ2-2	TRBC2	TGCGCCAGCAGTGAGAGAGCCCCGAACACCGGGGAGCTGTTTTTT	CASSERAPNTGELFF
113	3	0.000428449	TRBV11-1	TRBD1	TRBJ1-4	TRBC1	TGTGCCAGCAGCGGGCCCCGGGACAGAGTCAATAATGAAAAACTGTTTTTT	CASSGPRDRVNNEKLFF
114	3	0.000428449	TRBV11-2	TRBD1	TRBJ1-1	TRBC1	TGTGCCAGCAGCTTGGGTTATGGGGGGCGAACGAGGACTGAAGCTTTCTTT	CASSLGYGGRTRTEAFF
115	3	0.000428449	TRBV12-3		TRBJ1-1	TRBC1	TGTGCCAGCAGCTACCTCGTGGGTGACCTCACTGAAGCTTTCTTT	CASSYLVGDLTEAFF
116	3	0.000428449	TRBV12-3	TRBD1	TRBJ2-5	TRBC2	TGTGCCAGCAACCAGGCGGGGGGTCCGGCGGAGACCCAGTACTTC	CASNQAGGPAETQYF
117	3	0.000428449	TRBV12-3	TRBD1	TRBJ2-7	TRBC2	TGTGCCAGCAGTGCCGGGACAGGGGCCCACGAGCAGTACTTC	CASSAGTGAHEQYF
118	3	0.000428449	TRBV15		TRBJ1-1	TRBC1	TGTGCCACCAGCAGAGTAACGAGGAACACTGAAGCTTTCTTT	CATSRVTRNTEAFF
119	3	0.000428449	TRBV16		TRBJ2-7	TRBC2	TGTGCCAGCAGCTCTTCAGGTGTACGCGAGCAGTACTTC	CASSSSGVREQYF
120	3	0.000428449	TRBV20-1	TRBD2	TRBJ1-1	TRBC1	TGCAGCACTGCGGAGGGAGGCGACACTGAAGCTTTCTTT	CSTAEGGDTEAFF
121	3	0.000428449	TRBV20-1	TRBD1	TRBJ2-7	TRBC2	TGCAGGGCGGACAGGGGGTTCAACGAGCAGTACTTC	CRADRGFNEQYF
122	3	0.000428449	TRBV20-1	TRBD1	TRBJ2-7	TRBC2	TGCAGTGCGGACTGGGGGTTCAACGAGCAGTACTTC	CSADWGFNEQYF
123	3	0.000428449	TRBV20-1	TRBD1	TRBJ2-7	TRBC2	TGCAGTTCGGACAGGGGGTTCAACGAGCAGTACTTC	CSSDRGFNEQYF
124	3	0.000428449	TRBV3-1	TRBD2	TRBJ2-1	TRBC2	TGTGCCAGCAGCCAAGATCCACTAGCGGGAGGATATAATGAGCAGTTCTTC	CASSQDPLAGGYNEQFF
125	3	0.000428449	TRBV6-1	TRBD1	TRBJ1-2	TRBC1	TGTGCCACTACCCCCCTGCAGGGTAAATATGGCTACACCTTC	CATTPLQGKYGYTF
126	3	0.000428449	TRBV7-8	TRBD2	TRBJ2-3	TRBC2	TGTGCCAGCAGCTTGTCTAGCGGGTTCACAGATACGCAGTATTTT	CASSLSSGFTDTQYF
127	3	0.000428449	TRBV7-9		TRBJ1-2	TRBC1	TGTGCCAGCAGCTTAGGCGACGCCAGAAACTATGGCTACACCTTC	CASSLGDARNYGYTF
128	3	0.000428449	TRBV7-9	TRBD1	TRBJ2-7	TRBC2	TGTGCCAGCAGCTTAGTCGGTATGGGGGTTTCCTACGAGCAGTACTTC	CASSLVGMGVSYEQYF
91	4	0.000571265	TRBV10-1	TRBD1	TRBJ1-1	TRBC1	TGCGCCAGCAGCGAAATGAGACAGGGGGTCGTGGCTTTCTTT	CASSEMRQGVVAFF
92	4	0.000571265	TRBV10-3	TRBD1	TRBJ2-1	TRBC2	TGTGCCATCAGGACCGGGACAGGGCTCGTCAATGAGCAGTTCTTC	CAIRTGTGLVNEQFF
93	4	0.000571265	TRBV12-3	TRBD1	TRBJ1-1	TRBC1	TGTGCCAGCAGTTTAGGTGGGGCCACTGAAGCTTTCTTT	CASSLGGATEAFF
94	4	0.000571265	TRBV12-3		TRBJ1-2	TRBC1	TGTGCCAGCAGTCCGGACGCCTACTATGGCTACACCTTC	CASSPDAYYGYTF
95	4	0.000571265	TRBV12-3	TRBD2	TRBJ2-5	TRBC2	TGTGCCAGCAGTTTCGGTAGCGGGGGCTTGCTACTAGAGACCCAGTACTTC	CASSFGSGGLLLETQYF
96	4	0.000571265	TRBV20-1		TRBJ1-2	TRBC1	TGCAGTGCTAGAACGGGGAACAACTATGGCTACACCTTC	CSARTGNNYGYTF
97	4	0.000571265	TRBV20-1	TRBD1	TRBJ1-5	TRBC1	TGCAGTGCTCCTCGTGACAGGGCACATCAGCCCCAGCATTTT	CSAPRDRAHQPQHF
98	4	0.000571265	TRBV20-1	TRBD2	TRBJ2-3	TRBC2	TGCAGTGGCGGGACTCGCACAGATACGCAGTATTTT	CSGGTRTDTQYF
99	4	0.000571265	TRBV20-1	TRBD1	TRBJ2-7	TRBC2	AGCAGTGCGGACAGGGGGTTCAACGAGCAGTACTTC	SSADRGFNEQYF
100	4	0.000571265	TRBV27	TRBD2	TRBJ1-2	TRBC1	TGTGCCACTAAAAGAGAGGGCAAAGGGTATGGCTACACCTTC	CATKREGKGYGYTF
101	4	0.000571265	TRBV27	TRBD1	TRBJ2-7	TRBC2	TGTGCCAGCAGTCCCGGGACGTTCCACGAGCAGTACTTC	CASSPGTFHEQYF
102	4	0.000571265	TRBV28	TRBD1	TRBJ2-1	TRBC2	TGTGCCAGCAGCCCCCCAGGGAGCGCCTACAATGAGCAGTTCTTC	CASSPPGSAYNEQFF
103	4	0.000571265	TRBV30	TRBD1	TRBJ2-1	TRBC2	TGTGCCTTACGCGGTCGAGGGACTGAGCAGTTCTTC	CALRGRGTEQFF
104	4	0.000571265	TRBV4-1	TRBD2	TRBJ2-2	TRBC2	TGCGCCAGCAGAGCACTAGCGGGACTTAACACCGGGGAGCTGTTTTTT	CASRALAGLNTGELFF
105	4	0.000571265	TRBV5-5	TRBD2	TRBJ2-7	TRBC2	TGTGCCAGCAGCCCCGCCGGCGGGAGGTCCTACGAGCAGTACTTC	CASSPAGGRSYEQYF
106	4	0.000571265	TRBV6-1		TRBJ2-7	TRBC2	TGTGCCAGCAGTGCAGGACCGTACGAGCAGTACTTC	CASSAGPYEQYF
107	4	0.000571265	TRBV6-5		TRBJ1-6	TRBC1	TGTGCCAGCAGCCGATCGTACAATTCACCCCTCCACTTT	CASSRSYNSPLHF
108	4	0.000571265	TRBV7-6		TRBJ1-1	TRBC1	TGTGCCAGCAGCCTCGGACGGCCCACTGAAGCTTTCTTT	CASSLGRPTEAFF
109	4	0.000571265	TRBV7-6	TRBD2	TRBJ2-2	TRBC2	TGTGCCAGCAGCTTCCGGGAGGCGACCGGGGAGCTGTTTTTT	CASSFREATGELFF
110	4	0.000571265	TRBV7-6		TRBJ2-7	TRBC2	TGTGCCAGCAGCCGAAGCGACTCCTACGAGCAGTACTTC	CASSRSDSYEQYF
111	4	0.000571265	TRBV9	TRBD1	TRBJ2-7	TRBC2	TGTGCCAGCAGCCCAGGGTCTCACGAGCAGTACTTC	CASSPGSHEQYF
81	5	0.000714082	TRBV16		TRBJ1-1	TRBC1	TGTGCCAGCAGCCAATCGGCAGGTTCCCTCACTGAAGCTTTCTTT	CASSQSAGSLTEAFF
82	5	0.000714082	TRBV19		TRBJ1-1	TRBC1	TGTGCCAGTAGTATGTACACTGAAGCTTTCTTT	CASSMYTEAFF
83	5	0.000714082	TRBV19		TRBJ2-7	TRBC2	TGTGCCAGTAGTATAGGGCCAGCATACGAGCAGTACTTC	CASSIGPAYEQYF
84	5	0.000714082	TRBV20-1	TRBD1	TRBJ2-1	TRBC2	TGCAGTGCTAGAAAAGGGGGCAGGGCCTACAATGAGCAGTTCTTC	CSARKGGRAYNEQFF
85	5	0.000714082	TRBV20-1	TRBD1	TRBJ2-7	TRBC2	GGCAGTGCGGACAGGGGGTTCAACGAGCAGTACTTC	GSADRGFNEQYF
86	5	0.000714082	TRBV28	TRBD2	TRBJ2-1	TRBC2	TGTGCCAGCAGTTTACTCGTCGGGAGGGCGAATGAGCAGTTCTTC	CASSLLVGRANEQFF
87	5	0.000714082	TRBV30		TRBJ2-2	TRBC2	TGTGCCTGGAGTGGAAGCTCGGTGAACACCGGGGAGCTGTTTTTT	CAWSGSSVNTGELFF
88	5	0.000714082	TRBV30	TRBD1	TRBJ2-5	TRBC2	TGTGCCTGGAGCGCCTTTATTCAGGGGGGGGCAGAGACCCAGTACTTC	CAWSAFIQGGAETQYF
89	5	0.000714082	TRBV4-1	TRBD2	TRBJ1-6	TRBC1	TGCGCCAGCAGCCAAGTCGGGCCGGGAGGTAGTTTTTCCCTCCACTTT	CASSQVGPGGSFSLHF
90	5	0.000714082	TRBV7-8	TRBD2	TRBJ2-3	TRBC2	TGTGCCAGCAGCTTGGAGGGCTCTGCCACAGATACGCAGTATTTT	CASSLEGSATDTQYF
72	6	0.000856898	TRBV14		TRBJ1-1	TRBC1	TGTGCCAGCAGCCAGGAGATGAACACTGAAGCTTTCTTT	CASSQEMNTEAFF
73	6	0.000856898	TRBV16	TRBD1	TRBJ2-3	TRBC2	TGTGCCAGCAGCCAATCATCAGGGGGCGGCACAGATACGCAGTATTTT	CASSQSSGGGTDTQYF
74	6	0.000856898	TRBV20-1	TRBD1	TRBJ2-7	TRBC2	TGCAGTGCGGACAGGGGGGTCAACGAGCAGTACTTC	CSADRGVNEQYF
75	6	0.000856898	TRBV30	TRBD1	TRBJ2-7	TRBC2	TGTGCCTGGAGTCGGGACGGCTACGAGCAGTACTTC	CAWSRDGYEQYF
76	6	0.000856898	TRBV4-1	TRBD1	TRBJ2-7	TRBC2	TGCGCCAGCAGCCCGGGTCAGGACTGGTCGTTTAACGAGCAGTACTTC	CASSPGQDWSFNEQYF
77	6	0.000856898	TRBV5-6	TRBD1	TRBJ1-1	TRBC1	TGTGCCAGCAGCTTGGAAAGGGGTGGAGAAGCTTTCTTT	CASSLERGGEAFF
78	6	0.000856898	TRBV7-9	TRBD2	TRBJ1-1	TRBC1	TGTGCCAGCCGGGGGGGTCCTATGAACACTGAAGCTTTCTTT	CASRGGPMNTEAFF
79	6	0.000856898	TRBV7-9	TRBD2	TRBJ2-3	TRBC2	TGTGCCAGCAGCGGCCGGGACTATCAGGCAGATACGCAGTATTTT	CASSGRDYQADTQYF
80	6	0.000856898	TRBV9		TRBJ2-2	TRBC2	TGTGCCAGCGGAAAAGGTTCCGGGGAGCTGTTTTTT	CASGKGSGELFF
67	7	0.000999714	TRBV19	TRBD2	TRBJ2-1	TRBC2	TGTGCCAGTAGTGCCTCCCGTTTCAATGAGCAGTTCTTC	CASSASRFNEQFF
68	7	0.000999714	TRBV20-1	TRBD1	TRBJ1-5	TRBC1	TGCAGTGCTACGGACCCCCGCCAGGCCAATCAGCCCCAGCATTTT	CSATDPRQANQPQHF
69	7	0.000999714	TRBV25-1	TRBD1	TRBJ1-1	TRBC1	TGTGCCAGCAGTGGGTCCGGTCTGGGACAGGCGAACACTGAAGCTTTCTTT	CASSGSGLGQANTEAFF
70	7	0.000999714	TRBV7-6	TRBD1	TRBJ2-7	TRBC2	TGTGCCAGCAGCTCCTCCGGGACAGGGAGACACGAGCAGTACTTC	CASSSSGTGRHEQYF
71	7	0.000999714	TRBV7-9	TRBD1	TRBJ1-1	TRBC1	TGTGCCAGCAGCCAAGTTGGGGCCACTGAAGCTTTCTTT	CASSQVGATEAFF
64	8	0.00114253	TRBV13	TRBD1	TRBJ2-7	TRBC2	TGTGCCAGCAGCACGGACAGGGGAAGTGAGCAGTACTTC	CASSTDRGSEQYF
65	8	0.00114253	TRBV5-4	TRBD2	TRBJ2-1	TRBC2	TGTGCCAGCAGCTCCCAAGCGGGAGGGCGCTACAATGAGCAGTTCTTC	CASSSQAGGRYNEQFF
66	8	0.00114253	TRBV6-2		TRBJ2-5	TRBC2	TGTGCCAGCAGTTTAACCGAGTACGGGACCCAGTACTTC	CASSLTEYGTQYF
62	9	0.00128535	TRBV2	TRBD1	TRBJ1-2	TRBC1	TGTGCCAGCACGGCAAGCCCGGGTAATGGCTACACCTTC	CASTASPGNGYTF
63	9	0.00128535	TRBV4-1	TRBD1	TRBJ2-5	TRBC2	TGCGCCAGCAGCCAAGAACGGGGCAGGGAGACCCAGTACTTC	CASSQERGRETQYF
58	10	0.00142816	TRBV10-3	TRBD1	TRBJ1-2	TRBC1	TGTGCCACGACGGGACAGGGTCGGGACTATGGCTACACCTTC	CATTGQGRDYGYTF
59	10	0.00142816	TRBV15		TRBJ2-1	TRBC2	TGTGCCACCAGCAGCGGAGTATATGAGCAGTTCTTC	CATSSGVYEQFF
60	10	0.00142816	TRBV5-6	TRBD1	TRBJ1-5	TRBC1	TGTGCCAGCAGCTTACAGGTAGTAAATCAGCCCCAGCATTTT	CASSLQVVNQPQHF
61	10	0.00142816	TRBV7-8		TRBJ2-1	TRBC2	TGTGCCAGCAGCTTAGGGGGTCTTGGCATTTCCTACAATGAGCAGTTCTTC	CASSLGGLGISYNEQFF
53	11	0.00157098	TRBV10-3	TRBD1	TRBJ2-7	TRBC2	TGTGCCATCAGTGACCGGAGGACAGGGGCTTCCTACGAGCAGTACTTC	CAISDRRTGASYEQYF
54	11	0.00157098	TRBV21-1	TRBD1	TRBJ1-1	TRBC1	TGTGCCAGCAGCAAATTGCGCGTACCCCCACAGGTTAGGAACACTGAAGCTTTCTTT	CASSKLRVPPQVRNTEAFF
55	11	0.00157098	TRBV5-1	TRBD1	TRBJ2-5	TRBC2	TGCGCCAGCAGCTTACTGACAGGGGAAGAGACCCAGTACTTC	CASSLLTGEETQYF
56	11	0.00157098	TRBV5-5	TRBD2	TRBJ2-4	TRBC2	TGTGCCAGCAGCTGGGGACTAGCGGGAGTCTATGACATTCAGTACTTC	CASSWGLAGVYDIQYF
57	11	0.00157098	TRBV5-6	TRBD1	TRBJ1-2	TRBC1	TGTGCCAGCAGCGCCGACAGGGGGCTTGGCTACACCTTC	CASSADRGLGYTF
52	12	0.0017138	TRBV12-3		TRBJ2-4	TRBC2	TGTGCCAGCAGTTTAGGCACGGACATTCAGTACTTC	CASSLGTDIQYF
47	14	0.00199943	TRBV20-1	TRBD1	TRBJ2-1	TRBC2	TGCAGTGCTCCGGGACAGGGGGCCCATGAGCAGTTCTTC	CSAPGQGAHEQFF
48	14	0.00199943	TRBV4-1		TRBJ1-5	TRBC1	TGCGCCAGCAGCCAAGTAGACCGGAATCAGCCCCAGCATTTT	CASSQVDRNQPQHF
49	14	0.00199943	TRBV4-2		TRBJ2-7	TRBC2	TGTGCCAGCAGCCAAGACGAAACCTACGAGCAGTACTTC	CASSQDETYEQYF
50	14	0.00199943	TRBV7-8	TRBD1	TRBJ1-1	TRBC1	TGTGCCAGCAGCTCGGACAGAAACACTGAAGCTTTCTTT	CASSSDRNTEAFF
51	14	0.00199943	TRBV7-9	TRBD1	TRBJ2-1	TRBC2	TGTGCCAGCAGCTTAAGGACTCGATCCCCTAACAATGAGCAGTTCTTC	CASSLRTRSPNNEQFF
46	15	0.00214225	TRBV18	TRBD1	TRBJ2-5	TRBC2	TGTGCCAGCTCACCATTGGGGGAAGAGACCCAGTACTTC	CASSPLGEETQYF
41	16	0.00228506	TRBV20-1	TRBD1	TRBJ1-2	TRBC1	TGCAGTGCTAGGGGACAGGGAGAGAATGGCTACACCTTC	CSARGQGENGYTF
42	16	0.00228506	TRBV20-1	TRBD2	TRBJ2-1	TRBC2	TGCAGTGCTCCGCCGGGACTAGATTACAATGAGCAGTTCTTC	CSAPPGLDYNEQFF
43	16	0.00228506	TRBV27	TRBD1	TRBJ2-1	TRBC2	TGTGCCAGCAGTTTATCGGGGGACAATGAGCAGTTCTTC	CASSLSGDNEQFF
44	16	0.00228506	TRBV6-1	TRBD2	TRBJ2-1	TRBC2	TGTGCCAGCAGCCTATGGACGTCGGGAGACAATGAGCAGTTCTTC	CASSLWTSGDNEQFF
45	16	0.00228506	TRBV7-9	TRBD1	TRBJ1-2	TRBC1	TGTGCCAGCAGCGCAGACCCGGACAGGGTATCCTTC	CASSADPDRVSF
38	18	0.00257069	TRBV12-3	TRBD2	TRBJ2-2	TRBC2	TGTGCCAGCAGACCGGGACTAGCAGGCACCGGGGAGCTGTTTTTT	CASRPGLAGTGELFF
39	18	0.00257069	TRBV15	TRBD1	TRBJ2-7	TRBC2	TGTGCCACCAGCAGAGGAGGGGACGGTTCCTACGAGCAGTACTTC	CATSRGGDGSYEQYF
40	18	0.00257069	TRBV4-1	TRBD1	TRBJ1-2	TRBC1	TGCGCCAGCAGCCAAGATCATGACAGCTACTATGGCTACACCTTC	CASSQDHDSYYGYTF
36	19	0.00271351	TRBV5-1		TRBJ1-4	TRBC1	TGCGCCAGCAGATTGGGACTCCAAGCAACTAATGAAAAACTGTTTTTT	CASRLGLQATNEKLFF
37	19	0.00271351	TRBV5-1	TRBD1	TRBJ2-5	TRBC2	TGCGCCAGCAGCTGGAGGAGAGGGACAGGGCAAGAGACCCAGTACTTC	CASSWRRGTGQETQYF
34	20	0.00285633	TRBV12-3	TRBD1	TRBJ2-1	TRBC2	TGTGCCAGCAGTTTAGCACCGGGACAGGCTTACAATGAGCAGTTCTTC	CASSLAPGQAYNEQFF
35	20	0.00285633	TRBV28	TRBD1	TRBJ2-1	TRBC2	TGTGCCAGCGGAACCGGGACAGGGGGTTTTCAGTTCTTC	CASGTGTGGFQFF
33	21	0.00299914	TRBV7-2	TRBD1	TRBJ2-1	TRBC2	TGTGCCAGCAGCTTGTTAGGGGGGGGCAATGAGCAGTTCTTC	CASSLLGGGNEQFF
32	24	0.00342759	TRBV9	TRBD2	TRBJ2-2	TRBC2	TGTGCCAGCAGCCCTACGGCTAGCGGTTACACCGGGGAGCTGTTTTTT	CASSPTASGYTGELFF
30	25	0.00357041	TRBV20-1	TRBD1	TRBJ2-7	TRBC2	TGCAGTGCTATCAGGACAGCAGCCTACGAGCAGTACTTC	CSAIRTAAYEQYF
31	25	0.00357041	TRBV5-1	TRBD1	TRBJ2-1	TRBC2	TGCGCCAGCAGCTTGAGTGTGGGGGGGCCAGGGTCCTCCTACAATGAGCAGTTCTTC	CASSLSVGGPGSSYNEQFF
28	28	0.00399886	TRBV12-3		TRBJ1-5	TRBC1	TGTGCCAGCAGTTTAGCGGGGAATCAGCCCCAGCATTTT	CASSLAGNQPQHF
29	28	0.00399886	TRBV9	TRBD2	TRBJ2-7	TRBC2	TGTGCCAGCAGCCCGAGCCCTAACTACGAGCAGTACTTC	CASSPSPNYEQYF
26	29	0.00414167	TRBV2	TRBD2	TRBJ1-5	TRBC1	TGTGCCAGCAGTGCAGGGAGGAATCAGCCCCAGCATTTT	CASSAGRNQPQHF
27	29	0.00414167	TRBV4-1	TRBD1	TRBJ1-4	TRBC1	TGCGCCAGCAGCCAGGTCACAGGAGAAAAACTGTTTTTT	CASSQVTGEKLFF
25	31	0.00442731	TRBV7-2	TRBD1	TRBJ2-3	TRBC2	TGTGCCAGCAGCTTCCTGGGCAGGGGCTATACGCAGTATTTT	CASSFLGRGYTQYF
24	32	0.00457012	TRBV6-5		TRBJ1-4	TRBC1	TGTGCCAGCAGTTACATGGGTGCAACTAATGAAAAACTGTTTTTT	CASSYMGATNEKLFF
22	36	0.00514139	TRBV16		TRBJ1-3	TRBC1	TGTGCCAGCAGCCCCGACCGGCGTCGGATTAACGCTGGAAACACCATATATTTT	CASSPDRRRINAGNTIYF
23	36	0.00514139	TRBV19	TRBD1	TRBJ1-5	TRBC1	TGTGCCAGTAGTATACGGACAGGGAATAGTCAGCCCCAGCATTTT	CASSIRTGNSQPQHF
20	37	0.00528421	TRBV12-3	TRBD1	TRBJ2-1	TRBC2	TGTGCCAGCAGTTTCGTGAGGGGCCACAATGAGCAGTTCTTC	CASSFVRGHNEQFF
21	37	0.00528421	TRBV27	TRBD1	TRBJ2-5	TRBC2	TGTGCCAGCACCTCCCCGGACAGCCAAGAGACCCAGTACTTC	CASTSPDSQETQYF
19	40	0.00571265	TRBV20-1	TRBD2	TRBJ2-1	TRBC2	TGCAGTGCTGCGGGACTAGCGGGGGAGACCTACAATGAGCAGTTCTTC	CSAAGLAGETYNEQFF
18	43	0.0061411	TRBV5-6		TRBJ1-2	TRBC1	TGTGCCAGCAGCTTGAGTCGAAACTATGGCTACACCTTC	CASSLSRNYGYTF
17	44	0.00628392	TRBV19	TRBD1	TRBJ1-5	TRBC1	TGTGCCAGTAGTACGCACGACAGGGATCGCCAGCCCCAGCATTTT	CASSTHDRDRQPQHF
16	54	0.00771208	TRBV10-1	TRBD1	TRBJ2-2	TRBC2	TGCGCCAGCAGTGAAAATCCGGGTGGTCTCGGGGAGCTGTTTTTT	CASSENPGGLGELFF
15	60	0.00856898	TRBV20-1		TRBJ2-3	TRBC2	TGCAGTGCTAGTTCAAGATTGAAAGATACGCAGTATTTT	CSASSRLKDTQYF
14	72	0.0102828	TRBV5-1	TRBD1	TRBJ2-2	TRBC2	TGCGCCAGCAGCTTGGGCCACCGGAGACAGGGGTACGGGGAGCTGTTTTTT	CASSLGHRRQGYGELFF
12	92	0.0131391	TRBV12-3		TRBJ2-3	TRBC2	TGTGCCAGCAGTTTAGGAATGGCAGATACGCAGTATTTT	CASSLGMADTQYF
13	92	0.0131391	TRBV7-2	TRBD2	TRBJ2-1	TRBC2	TGTGCCAGCAGCTTAAGCCCAGCGGACGACAATGAGCAGTTCTTC	CASSLSPADDNEQFF
11	95	0.0135676	TRBV5-6	TRBD2	TRBJ2-3	TRBC2	TGTGCCAGCAGCTCGACGGGACTAGCGGGAGGAGAAGATACGCAGTATTTT	CASSSTGLAGGEDTQYF
10	121	0.0172808	TRBV10-3	TRBD1	TRBJ2-7	TRBC2	TGTGCCATCACCTCGGACAGGGACAACGAGCAGTACTTC	CAITSDRDNEQYF
9	129	0.0184233	TRBV20-1	TRBD1	TRBJ2-3	TRBC2	TGCAGTGTACACTGGACAGGGGGCACAGATACGCAGTATTTT	CSVHWTGGTDTQYF
8	133	0.0189946	TRBV9	TRBD1	TRBJ2-1	TRBC2	TGTGCCAGCAGCGTAGAAGGGGTTCGGGATGAGCAGTTCTTC	CASSVEGVRDEQFF
7	171	0.0244216	TRBV10-3	TRBD1	TRBJ2-2	TRBC2	TGTGCCATCAGTGAGTCCGGGGGGCGAAACACCGGGGAGCTGTTTTTT	CAISESGGRNTGELFF
6	173	0.0247072	TRBV9		TRBJ2-2	TRBC2	TGTGCCAGCAGCGTAGAGAACACCGGGGAGCTGTTTTTT	CASSVENTGELFF
5	182	0.0259926	TRBV4-1	TRBD1	TRBJ2-1	TRBC2	TGCGCCAGCAGCCAAGACCCCTTTGGTGAGCAGTTCTTC	CASSQDPFGEQFF
4	202	0.0288489	TRBV30	TRBD2	TRBJ2-1	TRBC2	TGTGCCTGGTCGACTAGCGGGGGAGTCTACAATGAGCAGTTCTTC	CAWSTSGGVYNEQFF
3	206	0.0294202	TRBV7-8	TRBD2	TRBJ2-7	TRBC2	TGTGCCAGCAGCCCCGGACTAGCGGGAGTGTACGAGCAGTACTTC	CASSPGLAGVYEQYF
2	283	0.040417	TRBV7-6	TRBD2	TRBJ2-3	TRBC2	TGTGCCAGCAGCGAACTAGCGGGAGTAACAGGAGATACGCAGTATTTT	CASSELAGVTGDTQYF
1	921	0.131534	TRBV12-3	TRBD1	TRBJ2-1	TRBC2	TGTGCCAGCACCCAGGGTGGTTTGGTCAATGAGCAGTTCTTC	CASTQGGLVNEQFF
0	2449	0.349757	TRBV20-1	TRBD1	TRBJ2-7	TRBC2	TGCAGTGCGGACAGGGGGTTCAACGAGCAGTACTTC	CSADRGFNEQYF
	7002	1

## Sheet: untreated #2 humanized mice
Clone ID	Clone Count	Clone Fraction	V Segment	D Segment	J Segment	C Segment	CDR3 Gene Sequence	CDR3 AA Sequence
0	7030	0.711683	TRBV12-4	TRBD1	TRBJ2-1	TRBC2	TGTGCCAGCACCCAGGGTGGTTTGGTCAATGAGCAGTTCTTC	CASTQGGLVNEQFF
1	851	0.086151	TRBV20-1	TRBD1	TRBJ2-3	TRBC2	TGCAGTGTACACTGGACAGGGGGCACAGATACGCAGTATTTT	CSVHWTGGTDTQYF
2	375	0.0379632	TRBV20-1		TRBJ2-3	TRBC2	TGCAGTGCTAGTTCAAGATTGAAAGATACGCAGTATTTT	CSASSRLKDTQYF
3	211	0.0213606	TRBV15	TRBD1	TRBJ2-7	TRBC2	TGTGCCACCAGCAGAGGAGGGGACGGTTCCTACGAGCAGTACTTC	CATSRGGDGSYEQYF
4	160	0.0161976	TRBV7-9	TRBD1	TRBJ2-1	TRBC2	TGTGCCAGCAGCTTAAGGACTCGATCCCCTAACAATGAGCAGTTCTTC	CASSLRTRSPNNEQFF
5	149	0.015084	TRBV9		TRBJ2-2	TRBC2	TGTGCCAGCGGAAAAGGTTCCGGGGAGCTGTTTTTT	CASGKGSGELFF
6	91	0.00921239	TRBV9	TRBD1	TRBJ2-7	TRBC2	TGTGCCAGCAGCCCAGGGTCTCACGAGCAGTACTTC	CASSPGSHEQYF
7	79	0.00799757	TRBV20-1	TRBD1	TRBJ2-7	TRBC2	TGCAGTGCGGACAGGGGGTTCAACGAGCAGTACTTC	CSADRGFNEQYF
8	75	0.00759263	TRBV6-1	TRBD2	TRBJ2-1	TRBC2	TGTGCCAGCAGCCTATGGACGTCGGGAGACAATGAGCAGTTCTTC	CASSLWTSGDNEQFF
9	66	0.00668151	TRBV20-1	TRBD1	TRBJ1-5	TRBC1	TGCAGTGCTCCTCGTGACAGGGCACATCAGCCCCAGCATTTT	CSAPRDRAHQPQHF
10	55	0.00556793	TRBV19		TRBJ2-7	TRBC2	TGTGCCAGTAGTATAGGGCCAGCATACGAGCAGTACTTC	CASSIGPAYEQYF
11	50	0.00506175	TRBV20-1	TRBD2	TRBJ2-1	TRBC2	TGCAGTGCTCCGCCGGGACTAGATTACAATGAGCAGTTCTTC	CSAPPGLDYNEQFF
12	38	0.00384693	TRBV7-9	TRBD1	TRBJ2-7	TRBC2	TGTGCCAGCAGCTTAGTCGGTATGGGGGTTTCCTACGAGCAGTACTTC	CASSLVGMGVSYEQYF
13	25	0.00253088	TRBV2	TRBD2	TRBJ2-7	TRBC2	TGTGCCAGCAAGGGACTAGCGGGCATCTCCTACGAGCAGTACTTC	CASKGLAGISYEQYF
14	18	0.00182223	TRBV27		TRBJ2-1	TRBC2	TGTGCCAGCAGTTGGTCAAGGCTCAATGAGCAGTTCTTC	CASSWSRLNEQFF
15	15	0.00151853	TRBV9	TRBD1	TRBJ2-1	TRBC2	TGTGCCAGCAGCGTAGAAGGGGTTCGGGATGAGCAGTTCTTC	CASSVEGVRDEQFF
16	11	0.00111359	TRBV6-2		TRBJ2-1	TRBC2	TGTGCCAGCAGTCCGGGGACCTCTTACAATGAGCAGTTCTTC	CASSPGTSYNEQFF
17	10	0.00101235	TRBV7-6	TRBD2	TRBJ2-3	TRBC2	TGTGCCAGCAGCGAACTAGCGGGAGTAACAGGAGATACGCAGTATTTT	CASSELAGVTGDTQYF
18	9	0.000911116	TRBV12-3	TRBD1	TRBJ2-1	TRBC2	TGTGCCAGCACCCAGGGTGGTTTGGTCAATGAGCAGGTCTTC	CASTQGGLVNEQVF
19	9	0.000911116	TRBV5-5	TRBD2	TRBJ2-4	TRBC2	TGTGCCAGCAGCTGGGGACTAGCGGGAGTCTATGACATTCAGTACTTC	CASSWGLAGVYDIQYF
20	8	0.000809881	TRBV10-3	TRBD1	TRBJ2-2	TRBC2	TGTGCCATCAGTGAGTCCGGGGGGCGAAACACCGGGGAGCTGTTTTTT	CAISESGGRNTGELFF
21	8	0.000809881	TRBV12-3		TRBJ2-3	TRBC2	TGTGCCAGCAGTTTAGGAATGGCAGATACGCAGTATTTT	CASSLGMADTQYF
22	8	0.000809881	TRBV4-1	TRBD1	TRBJ2-1	TRBC2	TGCGCCAGCAGCCAAGACCCCTTTGGTGAGCAGTTCTTC	CASSQDPFGEQFF
23	7	0.000708645	TRBV7-8	TRBD2	TRBJ2-7	TRBC2	TGTGCCAGCAGCCCCGGACTAGCGGGAGTGTACGAGCAGTACTTC	CASSPGLAGVYEQYF
24	7	0.000708645	TRBV9		TRBJ2-2	TRBC2	TGTGCCAGCAGCGTAGAGAACACCGGGGAGCTGTTTTTT	CASSVENTGELFF
26	6	0.00060741	TRBV12-3	TRBD1	TRBJ2-1	TRBC2	TGTGCCAGCACCCAGGGTGGTTTTGTCAATGAGCAGTTCTTC	CASTQGGFVNEQFF
25	6	0.00060741	TRBV12-3	TRBD1	TRBJ2-1	TRBC2	TGTGCCAGCACCCAGGGTGGTTTGGTCACTGAGCAGTTCTTC	CASTQGGLVTEQFF
27	6	0.00060741	TRBV14	TRBD1	TRBJ1-1	TRBC1	TGTGCCAGCAGCCTATACAGGCAGGGTGAAGCTTTCTTT	CASSLYRQGEAFF
28	6	0.00060741	TRBV20-1		TRBJ1-5	TRBC1	TGCAGTGCCTTAGACGGGGAACGGGGCAATCAGCCCCAGCATTTT	CSALDGERGNQPQHF
29	6	0.00060741	TRBV25-1	TRBD1	TRBJ1-1	TRBC1	TGTGCCAGCAGTGGGTCCGGTCTGGGACAGGCGAACACTGAAGCTTTCTTT	CASSGSGLGQANTEAFF
30	6	0.00060741	TRBV28	TRBD1	TRBJ2-1	TRBC2	TGTGCCAGCAGTTCGTCGGGACCATTCAATGAGCAGTTCTTC	CASSSSGPFNEQFF
31	6	0.00060741	TRBV5-1	TRBD2	TRBJ2-1	TRBC2	TGCGCCAGCAGCCCGCGACTAGCGGGAGTGTATGAGCAGTTCTTC	CASSPRLAGVYEQFF
37	5	0.000506175	TRBV12-3	TRBD1	TRBJ2-1	TRBC2	TGTGCCAGCACCCCGGGTGGTTTGGTCAATGAGCAGTTCTTC	CASTPGGLVNEQFF
36	5	0.000506175	TRBV12-3	TRBD1	TRBJ2-1	TRBC2	TGTGCCAGCACCCAGGGTTGTTTGGTCAATGAGCAGTTCTTC	CASTQGCLVNEQFF
35	5	0.000506175	TRBV12-3	TRBD1	TRBJ2-1	TRBC2	TGTGCCAGCACCCAGGGTGTTTTGGTCAATGAGCAGTTCTTC	CASTQGVLVNEQFF
34	5	0.000506175	TRBV12-3	TRBD1	TRBJ2-1	TRBC2	TGTGCCAGCACCCAGGGTGGTTTGGTCAATGAGCAGTTCGTC	CASTQGGLVNEQFV
33	5	0.000506175	TRBV12-3	TRBD1	TRBJ2-1	TRBC2	TGTGCCAGCACCCAGGGTGGTTTGGTCAAGGAGCAGTTCTTC	CASTQGGLVKEQFF
32	5	0.000506175	TRBV12-3	TRBD1	TRBJ2-1	TRBC2	TGGGCCAGCACCCAGGGTGGTTTGGTCAATGAGCAGTTCTTC	WASTQGGLVNEQFF
38	5	0.000506175	TRBV15	TRBD1	TRBJ2-7	TRBC2	TGTGCCACCAGCAGAGTAGCAGGGGAAGAGCAGTACTTC	CATSRVAGEEQYF
39	5	0.000506175	TRBV20-1	TRBD1	TRBJ2-1	TRBC2	TGCAGTGCTCCGGGACAGGGGGCCCATGAGCAGTTCTTC	CSAPGQGAHEQFF
43	4	0.00040494	TRBV12-3	TRBD1	TRBJ2-1	TRBC2	TGTGCCAGCACCCTGGGTGGTTTGGTCAATGAGCAGTTCTTC	CASTLGGLVNEQFF
42	4	0.00040494	TRBV12-3		TRBJ2-1	TRBC2	TGTGCCAGCACCCAGTGTGGTTTGGTCAATGAGCAGTTCTTC	CASTQCGLVNEQFF
41	4	0.00040494	TRBV12-3	TRBD1	TRBJ2-1	TRBC2	TGTGCCAGCACCCAGGGTGGTTTGGTCAATGATCAGTTCTTC	CASTQGGLVNDQFF
40	4	0.00040494	TRBV12-3	TRBD1	TRBJ2-1	TRBC2	TGTGCCAGCACCCAGGGTGGGTTGGTCAATGAGCAGTTCTTC	CASTQGGLVNEQFF
45	4	0.00040494	TRBV15		TRBJ2-6	TRBC2	TGTGCCACCAGCAGAGCTAGAACCGGGGCCAACGTCCTGACTTTC	CATSRARTGANVLTF
44	4	0.00040494	TRBV15	TRBD2	TRBJ2-3	TRBC2	TGTGCCACCAGCAGAGCGGGAGCCTCGGCAGATACGCAGTATTTT	CATSRAGASADTQYF
46	4	0.00040494	TRBV27	TRBD2	TRBJ2-1	TRBC2	TGTGCCAGCAGTTGGAGCGGGAGGGCCTCCAATGAGCAGTTCTTC	CASSWSGRASNEQFF
47	4	0.00040494	TRBV30	TRBD2	TRBJ2-1	TRBC2	TGTGCCTGGTCGACTAGCGGGGGAGTCTACAATGAGCAGTTCTTC	CAWSTSGGVYNEQFF
48	4	0.00040494	TRBV5-6	TRBD2	TRBJ2-3	TRBC2	TGTGCCAGCAGCTCGACGGGACTAGCGGGAGGAGAAGATACGCAGTATTTT	CASSSTGLAGGEDTQYF
50	3	0.000303705	TRBV10-3	TRBD1	TRBJ2-7	TRBC2	TGTGCCATCACCTCGGACAGGGACAACGAGCAGTACTTC	CAITSDRDNEQYF
49	3	0.000303705	TRBV10-3	TRBD2	TRBJ2-2	TRBC2	TGTGCCATCAGTGAAGGCGTACGGTGGACTAGCGGAGCGAACACCGGGGAGCTGTTTTTT	CAISEGVRWTSGANTGELFF
57	3	0.000303705	TRBV12-3	TRBD1	TRBJ2-1	TRBC2	TGTGCCATCACCCAGGGTGGTTTGGTCAATGAGCAGTTCTTC	CAITQGGLVNEQFF
56	3	0.000303705	TRBV12-3		TRBJ2-1	TRBC2	TGTGCCAGCACCCATGGTGGTTTGGTCAATGAGCAGTTCTTC	CASTHGGLVNEQFF
55	3	0.000303705	TRBV12-3		TRBJ2-1	TRBC2	TGTGCCAGCACCCAGGTTGGTTTGGTCAATGAGCAGTTCTTC	CASTQVGLVNEQFF
54	3	0.000303705	TRBV12-3	TRBD1	TRBJ2-1	TRBC2	TGTGCCAGCACCCAGGGTGGTTTGGTCAATGAGCAGTTCTTT	CASTQGGLVNEQFF
53	3	0.000303705	TRBV12-3	TRBD1	TRBJ2-1	TRBC2	TGTGCCAGCACCCAGGGTGGATTGGTCAATGAGCAGTTCTTC	CASTQGGLVNEQFF
52	3	0.000303705	TRBV12-3	TRBD1	TRBJ2-1	TRBC2	TGTGCCAGCACCCAGGGTGATTTGGTCAATGAGCAGTTCTTC	CASTQGDLVNEQFF
51	3	0.000303705	TRBV12-3		TRBJ2-1	TRBC2	TGTGCCAGCACCAAGGGTGGTTTGGTCAATGAGCAGTTCTTC	CASTKGGLVNEQFF
58	3	0.000303705	TRBV15		TRBJ2-1	TRBC2	TGTGCCACCAGCAGCGGAGTATATGAGCAGTTCTTC	CATSSGVYEQFF
61	3	0.000303705	TRBV19	TRBD2	TRBJ2-7	TRBC2	TGTGCCAGTAGTATCGGGACTAGCGGGAGACACGAGCAGTACTTC	CASSIGTSGRHEQYF
60	3	0.000303705	TRBV19	TRBD2	TRBJ2-1	TRBC2	TGTGCCAGTAGTGCCTCCCGTTTCAATGAGCAGTTCTTC	CASSASRFNEQFF
59	3	0.000303705	TRBV19	TRBD2	TRBJ1-1	TRBC1	TGTGCCAGTAGTATAGTAGGAGGGGCGAACACTGAAGCTTTCTTT	CASSIVGGANTEAFF
63	3	0.000303705	TRBV20-1	TRBD1	TRBJ2-7	TRBC2	TGCAGTGCTAGAGACCGACAGGGCGCCGGCTACGAGCAGTACTTC	CSARDRQGAGYEQYF
64	3	0.000303705	TRBV5-1	TRBD1	TRBJ2-2	TRBC2	TGCGCCAGCAGCTTGGGCCACCGGAGACAGGGGTACGGGGAGCTGTTTTTT	CASSLGHRRQGYGELFF
65	3	0.000303705	TRBV6-1	TRBD1	TRBJ1-2	TRBC1	TGTGCCACTACCCCCCTGCAGGGTAAATATGGCTACACCTTC	CATTPLQGKYGYTF
66	3	0.000303705	TRBV6-5		TRBJ2-7	TRBC2	TGTGCCAGCAGTCGGGGTCCCTACGAGCAGTACTTC	CASSRGPYEQYF
68	3	0.000303705	TRBV7-2	TRBD2	TRBJ2-1	TRBC2	TGTGCCAGCAGCTTAAGCCCAGCGGACGACAATGAGCAGTTCTTC	CASSLSPADDNEQFF
67	3	0.000303705	TRBV7-2	TRBD1	TRBJ1-6	TRBC1	TGTGCCAGCAGAACAGGGAATTCACCCCTCCACTTT	CASRTGNSPLHF
69	3	0.000303705	TRBV7-8	TRBD1	TRBJ1-1	TRBC1	TGTGCCAGCAGCTCGGACAGAAACACTGAAGCTTTCTTT	CASSSDRNTEAFF
71	3	0.000303705	TRBV9	TRBD2	TRBJ2-2	TRBC2	TGTGCCAGCAGCCCTACGGCTAGCGGTTACACCGGGGAGCTGTTTTTT	CASSPTASGYTGELFF
90	2	0.00020247	TRBV12-3	TRBD2	TRBJ2-1	TRBC2	TGTGCCAGCAGTCACTCCCTTCTAGCGGGAATCTACAATGAGCAGTTCTTC	CASSHSLLAGIYNEQFF
89	2	0.00020247	TRBV12-3	TRBD1	TRBJ2-1	TRBC2	TGTGCCTGCACCCAGGGTGGTTTGGTCAATGAGCAGTTCTTC	CACTQGGLVNEQFF
88	2	0.00020247	TRBV12-3	TRBD1	TRBJ2-1	TRBC2	TGTGCCAGCACCCCGGGTGGTTTGGTCAATGAGCAGGTCTTC	CASTPGGLVNEQVF
87	2	0.00020247	TRBV12-3	TRBD1	TRBJ2-1	TRBC2	TGTGCCAGCACCCAGGGTGGTTTGTTCAATGAGCAGTTCTTC	CASTQGGLFNEQFF
86	2	0.00020247	TRBV12-3	TRBD1	TRBJ2-1	TRBC2	TGTGCCAGCACCCAGGGTGGTTTGGTCATTGAGCAGTTCTTC	CASTQGGLVIEQFF
85	2	0.00020247	TRBV12-3	TRBD1	TRBJ2-1	TRBC2	TGTGCCAGCACCCAGGGTGGTTTGGTCAATGAGCAGTTCTGC	CASTQGGLVNEQFC
84	2	0.00020247	TRBV12-3	TRBD1	TRBJ2-1	TRBC2	TGTGCCAGCACCCAGGGTGGTTTGGTCAATGAGCAGTTATTC	CASTQGGLVNEQLF
83	2	0.00020247	TRBV12-3	TRBD1	TRBJ2-1	TRBC2	TGTGCCAGCACCCAGGGTGGTTTGGTCAATGAGCAGTACTTC	CASTQGGLVNEQYF
82	2	0.00020247	TRBV12-3	TRBD1	TRBJ2-1	TRBC2	TGTGCCAGCACCCAGGGTGGTTTGGTAAATGAGCAGTTCTTC	CASTQGGLVNEQFF
81	2	0.00020247	TRBV12-3	TRBD1	TRBJ2-1	TRBC2	TGTGCCAGCACCCAGGGTGGTTTGATCAATGAGCAGTTCTTC	CASTQGGLINEQFF
80	2	0.00020247	TRBV12-3	TRBD1	TRBJ2-1	TRBC2	TGTGCCAGCACCCAGGGTGGTTTAGTCAATGAGCAGTTCTTC	CASTQGGLVNEQFF
79	2	0.00020247	TRBV12-3	TRBD1	TRBJ2-1	TRBC2	TGTGCCAGCACCCAGGGTGGTTGGGTCAATGAGCAGTTCTTC	CASTQGGWVNEQFF
78	2	0.00020247	TRBV12-3	TRBD1	TRBJ2-1	TRBC2	TGTGCCAGCACCCAGGGTGGTGTGGTCAATGAGCAGTTCTTC	CASTQGGVVNEQFF
77	2	0.00020247	TRBV12-3		TRBJ2-1	TRBC2	TGTGCCAGCACCCAGGATGGTTTGGTCAATGAGCAGTTCTTC	CASTQDGLVNEQFF
76	2	0.00020247	TRBV12-3	TRBD1	TRBJ2-1	TRBC2	TGTGCCAGCACACAGGGTGGTTTGGTCAATGAGCAGTTCTTC	CASTQGGLVNEQFF
75	2	0.00020247	TRBV12-3	TRBD1	TRBJ2-1	TRBC2	TGTGCCAGCAACCAGGGTGGTTTGGTCAATGAGCAGTTCTTC	CASNQGGLVNEQFF
74	2	0.00020247	TRBV12-3	TRBD1	TRBJ2-1	TRBC2	TGTGGCAGCACCCAGGGTGGTTTGGTCAATGAGCAGTTCTTC	CGSTQGGLVNEQFF
73	2	0.00020247	TRBV12-3	TRBD1	TRBJ2-1	TRBC2	TGTGACAGCACCCAGGGTGGTTTGGTCAATGAGCAGTTCTTC	CDSTQGGLVNEQFF
91	2	0.00020247	TRBV19		TRBJ2-7	TRBC2	TGTGCCAGTAGTATAGGGCCAGCATACGAGCAGTACGTC	CASSIGPAYEQYV
97	2	0.00020247	TRBV20-1	TRBD1	TRBJ2-3	TRBC2	TGCAGTGTACACTGGACAGGGGGCACAGATACGCATTATTTT	CSVHWTGGTDTHYF
96	2	0.00020247	TRBV20-1	TRBD1	TRBJ2-3	TRBC2	TGCAGTGTACACGGGACAGGGGGCACAGATACGCAGTATTTT	CSVHGTGGTDTQYF
95	2	0.00020247	TRBV20-1	TRBD1	TRBJ2-3	TRBC2	TGCAGTGGACACTGGACAGGGGGCACAGATACGCAGTATTTT	CSGHWTGGTDTQYF
94	2	0.00020247	TRBV20-1		TRBJ2-3	TRBC2	TGCAGTGCTGGTTCAAGATTGAAAGATACGCAGTATTTT	CSAGSRLKDTQYF
93	2	0.00020247	TRBV20-1		TRBJ2-3	TRBC2	TGCAGTGCTAGTTCAAGATTGAAAGAGACGCAGTATTTT	CSASSRLKETQYF
92	2	0.00020247	TRBV20-1		TRBJ2-3	TRBC2	GGCAGTGCTAGTTCAAGATTGAAAGATACGCAGTATTTT	GSASSRLKDTQYF
98	2	0.00020247	TRBV24-1	TRBD1	TRBJ2-1	TRBC2	TGTGCCACCAGTGATTGGCAGGGAACTACTGAGCAGTTCTTC	CATSDWQGTTEQFF
100	2	0.00020247	TRBV27	TRBD1	TRBJ2-5	TRBC2	TGTGCCAGCACCTCCCCGGACAGCCAAGAGACCCAGTACTTC	CASTSPDSQETQYF
99	2	0.00020247	TRBV27	TRBD1	TRBJ2-3	TRBC2	TGTGCCAGCAGTCCCAACCGGGGTGGGGTCTCTAGCACAGATACGCAGTATTTT	CASSPNRGGVSSTDTQYF
101	2	0.00020247	TRBV28	TRBD1	TRBJ2-1	TRBC2	TGTGCCAGCCGATATTCATTCGACAGCAATGAGCAGTTCTTC	CASRYSFDSNEQFF
102	2	0.00020247	TRBV4-1	TRBD1	TRBJ1-6	TRBC1	TGCGCCAGCAGCCTGGGACAGTATAATTCACCCCTCCACTTT	CASSLGQYNSPLHF
103	2	0.00020247	TRBV4-2	TRBD1	TRBJ2-1	TRBC2	TGTGCCAGCAGCCACGGCCAAAGTAGAGGACAGGGGGGCAATGAGCAGTTCTTC	CASSHGQSRGQGGNEQFF
105	2	0.00020247	TRBV5-1	TRBD1	TRBJ2-3	TRBC2	TGCGCCAGCAGCTCCCTACCGGGACAGGGTCTAACAGATACGCAGTATTTT	CASSSLPGQGLTDTQYF
104	2	0.00020247	TRBV5-1		TRBJ1-4	TRBC1	TGCGCCAGCAGATTGGGACTCCAAGCAACTAATGAAAAACTGTTTTTT	CASRLGLQATNEKLFF
106	2	0.00020247	TRBV5-5		TRBJ2-7	TRBC2	TGTGCCAGCAGCTTGGCGAGTACCTACGAGCAGTACGTC	CASSLASTYEQYV
108	2	0.00020247	TRBV6-5		TRBJ2-7	TRBC2	TGTGCCAGCAGTTACTCATCCGGGAGCTCCTACGAGCAGTACTTC	CASSYSSGSSYEQYF
107	2	0.00020247	TRBV6-5		TRBJ1-4	TRBC1	TGTGCCAGCAGTTACATGGGTGCAACTAATGAAAAACTGTTTTTT	CASSYMGATNEKLFF
109	2	0.00020247	TRBV7-2	TRBD1	TRBJ1-1	TRBC1	TGTGCCAGCAGCTCCTCCGGGGGGTACACTGAAGCTTTCTTT	CASSSSGGYTEAFF
110	2	0.00020247	TRBV7-9	TRBD1	TRBJ2-1	TRBC2	TGTGCCAGCAGCTTAAGGACTCGATCCCCTAACACTGAGCAGTTCTTC	CASSLRTRSPNTEQFF
111	1	0.000101235	TRBV1	TRBD2	TRBJ2-1	TRBC2	TGCACCAGCAGCCCGCGGACTAGCGGGGGACTACCTTACAATGAGCAGTTCTTC	CTSSPRTSGGLPYNEQFF
114	1	0.000101235	TRBV10-1	TRBD1	TRBJ2-2	TRBC2	TGCGCCAGCAGTGAAAATCCGGGTGGTCTCGGGGAGCTGTTTTTT	CASSENPGGLGELFF
113	1	0.000101235	TRBV10-1	TRBD1	TRBJ2-2	TRBC2	TGCGCCAGCAGTGAAAATCCGGGTGGTCTCGGGGAGCTGATTTTT	CASSENPGGLGELIF
112	1	0.000101235	TRBV10-1	TRBD1	TRBJ1-1	TRBC1	TGCGCCAGCAGCGAAATGAGACAGGGGGTCGTGGCTTTCTTT	CASSEMRQGVVAFF
116	1	0.000101235	TRBV10-3	TRBD1	TRBJ2-7	TRBC2	TGTGCCATCACCTCGGACAGGGTCAACGAGCTGTACTTC	CAITSDRVNELYF
115	1	0.000101235	TRBV10-3	TRBD1	TRBJ2-7	TRBC2	GGTGCCATCACCTCGGACAGGGACAACGAGCAGTACTTC	GAITSDRDNEQYF
117	1	0.000101235	TRBV11-1	TRBD2	TRBJ2-1	TRBC2	TGTGCCAGCAGCCCCCTAGAGGGAAACCATGAGCAGTTCTTC	CASSPLEGNHEQFF
118	1	0.000101235	TRBV11-2	TRBD1	TRBJ1-1	TRBC1	TGTGCCAGCAGCTTAGGTGGGGGAACTGAAGCTTTCTTT	CASSLGGGTEAFF
178	1	0.000101235	TRBV12-3		TRBJ2-4	TRBC2	TGTGCCAGCAGTTTAGGCACGGACATTCAGTACTTC	CASSLGTDIQYF
177	1	0.000101235	TRBV12-3		TRBJ2-3	TRBC2	TGTGCCAGCAGTTTAGGAATGGCAGTTACGCAGTATTTT	CASSLGMAVTQYF
176	1	0.000101235	TRBV12-3	TRBD2	TRBJ2-1	TRBC2	TGTGCCAGCAGTCACTCCCTTCTAGCGGGAATCTACACTGAGCAGTTCTTC	CASSHSLLAGIYTEQFF
175	1	0.000101235	TRBV12-3	TRBD1	TRBJ2-1	TRBC2	TGTGCCAGCAGTTTAGCACCGGGACAGGCTTACAATGAGCAGTTCTTC	CASSLAPGQAYNEQFF
174	1	0.000101235	TRBV12-3		TRBJ2-1	TRBC2	TGTTCCAGCACCCTTGGTGGTTTTGTCAATGAGCAGTTCTTC	CSSTLGGFVNEQFF
173	1	0.000101235	TRBV12-3	TRBD1	TRBJ2-1	TRBC2	TGTTCCAGCACCCTGGGTGGTTTGGTCAATGAGCAGTTCTTC	CSSTLGGLVNEQFF
172	1	0.000101235	TRBV12-3	TRBD2	TRBJ2-1	TRBC2	TGTTCCAGCACCCATGGAGGTTTGGTCAATGAGGTGTTCTTC	CSSTHGGLVNEVFF
171	1	0.000101235	TRBV12-3	TRBD1	TRBJ2-1	TRBC2	TGTCCCAGCACCCAGGGTGGTTTGGTCAATGAGCAGTTCTTC	CPSTQGGLVNEQFF
170	1	0.000101235	TRBV12-3	TRBD1	TRBJ2-1	TRBC2	TGTGTCAGCACCCAGGGTGGTTTGGTCAATGAGCAGTTCTTC	CVSTQGGLVNEQFF
169	1	0.000101235	TRBV12-3	TRBD1	TRBJ2-1	TRBC2	TGTGCCATCACCCAGGGTGGTTTGGTCAATGAGCATTTCTTC	CAITQGGLVNEHFF
168	1	0.000101235	TRBV12-3	TRBD1	TRBJ2-1	TRBC2	TGTGCCATCACCCAGGGTGGTTTGGTCAATGAGCAGGTCTTC	CAITQGGLVNEQVF
167	1	0.000101235	TRBV12-3	TRBD1	TRBJ2-1	TRBC2	TGTGCCACCACCCAGGGTGGTGTGGTCAATGATCAGTTCTTC	CATTQGGVVNDQFF
166	1	0.000101235	TRBV12-3	TRBD1	TRBJ2-1	TRBC2	TGTGCCAGCTCCCTGGGTGGTTTGGTCAATGAGCAGTTCTTC	CASSLGGLVNEQFF
165	1	0.000101235	TRBV12-3	TRBD1	TRBJ2-1	TRBC2	TGTGCCAGCACCCCGGGTGGTTTGTTCAATGAGCAGTTCTTC	CASTPGGLFNEQFF
164	1	0.000101235	TRBV12-3	TRBD1	TRBJ2-1	TRBC2	TGTGCCAGCACCCCGGGTGGTTTGGGCAATGAGCAGTTCTTC	CASTPGGLGNEQFF
163	1	0.000101235	TRBV12-3		TRBJ2-1	TRBC2	TGTGCCAGCACCCACGGTGGTTTGGTCAATGAGCAGTTCTTC	CASTHGGLVNEQFF
162	1	0.000101235	TRBV12-3		TRBJ2-1	TRBC2	TGTGCCAGCACCCAGTGTGGTTTGGTCAATGAGCAGTTGATC	CASTQCGLVNEQLI
161	1	0.000101235	TRBV12-3		TRBJ2-1	TRBC2	TGTGCCAGCACCCAGCGTGGTTTGGTCAATGAGCAGTTCTTC	CASTQRGLVNEQFF
160	1	0.000101235	TRBV12-3	TRBD1	TRBJ2-1	TRBC2	TGTGCCAGCACCCAGGGTTGTTTGGTCAATGAGCAGTACTTC	CASTQGCLVNEQYF
159	1	0.000101235	TRBV12-3	TRBD1	TRBJ2-1	TRBC2	TGTGCCAGCACCCAGGGTGCTTTGGTCAATGAGCAGTTCTTC	CASTQGALVNEQFF
158	1	0.000101235	TRBV12-3	TRBD1	TRBJ2-1	TRBC2	TGTGCCAGCACCCAGGGTGGTTTCGTAAATGAGCAGTTCTTC	CASTQGGFVNEQFF
157	1	0.000101235	TRBV12-3	TRBD1	TRBJ2-1	TRBC2	TGTGCCAGCACCCAGGGTGGTTTGGTCTATGAGCAGTTCTTC	CASTQGGLVYEQFF
156	1	0.000101235	TRBV12-3	TRBD1	TRBJ2-1	TRBC2	TGTGCCAGCACCCAGGGTGGTTTGGTCCATGAGCAGTTCTTC	CASTQGGLVHEQFF
155	1	0.000101235	TRBV12-3	TRBD1	TRBJ2-1	TRBC2	TGTGCCAGCACCCAGGGTGGTTTGGTCCATGAGCAGTTCTTA	CASTQGGLVHEQFL
154	1	0.000101235	TRBV12-3	TRBD1	TRBJ2-1	TRBC2	TGTGCCAGCACCCAGGGTGGTTTGGTCGATGAGCAGTTCTTC	CASTQGGLVDEQFF
153	1	0.000101235	TRBV12-3	TRBD1	TRBJ2-1	TRBC2	TGTGCCAGCACCCAGGGTGGTTTGGTCAGTGAGCAGTTCTTC	CASTQGGLVSEQFF
152	1	0.000101235	TRBV12-3	TRBD1	TRBJ2-1	TRBC2	TGTGCCAGCACCCAGGGTGGTTTGGTCAATGTGCAGTTCTTA	CASTQGGLVNVQFL
151	1	0.000101235	TRBV12-3	TRBD1	TRBJ2-1	TRBC2	TGTGCCAGCACCCAGGGTGGTTTGGTCAATGCGCAGTTCTTC	CASTQGGLVNAQFF
150	1	0.000101235	TRBV12-3	TRBD1	TRBJ2-1	TRBC2	TGTGCCAGCACCCAGGGTGGTTTGGTCAATGACCAGTTCTTC	CASTQGGLVNDQFF
149	1	0.000101235	TRBV12-3	TRBD1	TRBJ2-1	TRBC2	TGTGCCAGCACCCAGGGTGGTTTGGTCAATGAGCAGTTCTTG	CASTQGGLVNEQFL
148	1	0.000101235	TRBV12-3	TRBD1	TRBJ2-1	TRBC2	TGTGCCAGCACCCAGGGTGGTTTGGTCAATGAGCAGTTCATC	CASTQGGLVNEQFI
147	1	0.000101235	TRBV12-3	TRBD1	TRBJ2-1	TRBC2	TGTGCCAGCACCCAGGGTGGTTTGGTCAATGAGCAGTTGTTC	CASTQGGLVNEQLF
146	1	0.000101235	TRBV12-3	TRBD1	TRBJ2-1	TRBC2	TGTGCCAGCACCCAGGGTGGTTTGGTCAATGAGCAGTACGTC	CASTQGGLVNEQYV
145	1	0.000101235	TRBV12-3	TRBD1	TRBJ2-1	TRBC2	TGTGCCAGCACCCAGGGTGGTTTGGTCAATGAGCAATTCTTC	CASTQGGLVNEQFF
144	1	0.000101235	TRBV12-3	TRBD1	TRBJ2-1	TRBC2	TGTGCCAGCACCCAGGGTGGTTTGGTCAATGAGAAGTTCTTC	CASTQGGLVNEKFF
143	1	0.000101235	TRBV12-3	TRBD1	TRBJ2-1	TRBC2	TGTGCCAGCACCCAGGGTGGTTTGGTGAATGAGCAGTTCTTC	CASTQGGLVNEQFF
142	1	0.000101235	TRBV12-3	TRBD1	TRBJ2-1	TRBC2	TGTGCCAGCACCCAGGGTGGTTTGGCCAATGAGCAGTTCTTC	CASTQGGLANEQFF
141	1	0.000101235	TRBV12-3	TRBD1	TRBJ2-1	TRBC2	TGTGCCAGCACCCAGGGTGGTTTGGGCAATGAGCAGTTCTTC	CASTQGGLGNEQFF
140	1	0.000101235	TRBV12-3	TRBD1	TRBJ2-1	TRBC2	TGTGCCAGCACCCAGGGTGGTTTGGACAATGAGCAGTTCTTC	CASTQGGLDNEQFF
139	1	0.000101235	TRBV12-3	TRBD1	TRBJ2-1	TRBC2	TGTGCCAGCACCCAGGGTGGTTGGGTCAATGAGCAGTTGTTC	CASTQGGWVNEQLF
138	1	0.000101235	TRBV12-3	TRBD1	TRBJ2-1	TRBC2	TGTGCCAGCACCCAGGGTGGTATGGTCAATGAGCAGTTCTTC	CASTQGGMVNEQFF
137	1	0.000101235	TRBV12-3	TRBD1	TRBJ2-1	TRBC2	TGTGCCAGCACCCAGGGTGGAGTGGTCAATGAGCAGTTCTTC	CASTQGGVVNEQFF
136	1	0.000101235	TRBV12-3	TRBD1	TRBJ2-1	TRBC2	TGTGCCAGCACCCAGGGGGGTTTGGTCAATGATCAGTTCTTC	CASTQGGLVNDQFF
135	1	0.000101235	TRBV12-3	TRBD1	TRBJ2-1	TRBC2	TGTGCCAGCACCCAGGGGGGTTTGGTCAATGAGCAGTTCTTC	CASTQGGLVNEQFF
134	1	0.000101235	TRBV12-3		TRBJ2-1	TRBC2	TGTGCCAGCACCCAAGGTGGTTTGGTCAATGAGCAGTTCTTC	CASTQGGLVNEQFF
133	1	0.000101235	TRBV12-3	TRBD2	TRBJ2-1	TRBC2	TGTGCCAGCACCGAGGGTTGTTTGGTCAATGAGCAGTTCTTC	CASTEGCLVNEQFF
132	1	0.000101235	TRBV12-3	TRBD2	TRBJ2-1	TRBC2	TGTGCCAGCACCGAGGGTGGTTTGGTCAATGAGCAGTTCTTC	CASTEGGLVNEQFF
131	1	0.000101235	TRBV12-3	TRBD1	TRBJ2-1	TRBC2	TGTGCCAGCACGCAGGGTGGTTTGGTCAATGAGCAGTTCTTC	CASTQGGLVNEQFF
130	1	0.000101235	TRBV12-3	TRBD1	TRBJ2-1	TRBC2	TGTGCCAGCACACAGGGTGGTTTGGTCACTGAGCAGTTCTTC	CASTQGGLVTEQFF
129	1	0.000101235	TRBV12-3	TRBD1	TRBJ2-1	TRBC2	TGTGCCAGCAGTTTCGTGAGGGGCCACAATGAGCAGTTCTTC	CASSFVRGHNEQFF
128	1	0.000101235	TRBV12-3		TRBJ2-1	TRBC2	TGTGCGAGCACCCATGGTGGTTTGGTCAATGAGCAGTTCTTC	CASTHGGLVNEQFF
127	1	0.000101235	TRBV12-3	TRBD1	TRBJ2-1	TRBC2	TGTGCAAGCAGCCAGGGTGGTTTGGTCAATGAGCAGTTCTTC	CASSQGGLVNEQFF
126	1	0.000101235	TRBV12-3		TRBJ2-1	TRBC2	TGTGGCAGCACCCATGGTGGTTTGGTCAATGAGCAGTTCTTC	CGSTHGGLVNEQFF
125	1	0.000101235	TRBV12-3	TRBD1	TRBJ2-1	TRBC2	TGGGCCACCACCCAGGGTGGTTTGGGCAATGAGCAGTTCCTA	WATTQGGLGNEQFL
124	1	0.000101235	TRBV12-3	TRBD1	TRBJ2-1	TRBC2	TGGGCCAGCACCCAGGGTGGTTTGGTCAATGAGCAGGTCTTC	WASTQGGLVNEQVF
123	1	0.000101235	TRBV12-3	TRBD1	TRBJ2-1	TRBC2	CGTGCCAGCACCCAGGGTGGTTTGGTCAATGAGCAGTTCTTC	RASTQGGLVNEQFF
122	1	0.000101235	TRBV12-3	TRBD1	TRBJ2-1	TRBC2	GGTGCCAGCACCCAGGGTGGTTTGGTCAATGAGCAGTTCTTC	GASTQGGLVNEQFF
121	1	0.000101235	TRBV12-3	TRBD1	TRBJ1-6	TRBC1	TGTGCCAGCAGTTCCGGACAGAGGTCTTCACCCCTCCACTTT	CASSSGQRSSPLHF
120	1	0.000101235	TRBV12-3		TRBJ1-2	TRBC1	TGTGCCAGCAGTTCCTCGATTCGATTCGGCTACACCTTC	CASSSSIRFGYTF
119	1	0.000101235	TRBV12-3		TRBJ1-2	TRBC1	TGTGCCAGCAGTACCCACGGACGGTATGGCTACACCTTC	CASSTHGRYGYTF
179	1	0.000101235	TRBV14	TRBD1	TRBJ1-1	TRBC1	TGTGCCAGCAGCCCGGACAGGGCGTCAGCTTTCTTT	CASSPDRASAFF
190	1	0.000101235	TRBV15	TRBD1	TRBJ2-7	TRBC2	TGTGCCACCAGCAGAGTTGGGGACGGTTCCTACGAGCAGGACTTC	CATSRVGDGSYEQDF
189	1	0.000101235	TRBV15		TRBJ2-7	TRBC2	TGTGCCACCAGCAGAGGAGGTGACGGTTCCTACGAGCAGTACTTC	CATSRGGDGSYEQYF
188	1	0.000101235	TRBV15	TRBD1	TRBJ2-7	TRBC2	TGTGCCACCAGCAGAGGAGGGGACGGTTCCTACGAGCAGTACGTC	CATSRGGDGSYEQYV
187	1	0.000101235	TRBV15	TRBD1	TRBJ2-7	TRBC2	TGTGCCACCAGCAGAGGAGGGGACGGGTCCTACGAGCAGTACTTC	CATSRGGDGSYEQYF
186	1	0.000101235	TRBV15	TRBD1	TRBJ2-7	TRBC2	TGTGCCAACAGCAGAGGAGGGGACGGTTCCTACGAGCAGTACTTC	CANSRGGDGSYEQYF
185	1	0.000101235	TRBV15		TRBJ2-7	TRBC2	TGTGACACAAGCAGAGGAGGTGACGGGTCCTACGAGCAGTACTTC	CDTSRGGDGSYEQYF
184	1	0.000101235	TRBV15	TRBD1	TRBJ2-7	TRBC2	TGGGCCACCAGCAGAGGAGGGGACGGTTCCTACGAGCAGTACTTC	WATSRGGDGSYEQYF
183	1	0.000101235	TRBV15	TRBD2	TRBJ2-5	TRBC2	TGTGCCACCAGCAGAGTAGCGGGTGAGACCCAGTACTTC	CATSRVAGETQYF
182	1	0.000101235	TRBV15	TRBD1	TRBJ2-5	TRBC2	TGTGCCACCAGCAGAGAAGGGGGGGAGACCCAGTACTTC	CATSREGGETQYF
181	1	0.000101235	TRBV15		TRBJ2-3	TRBC2	TGTGCCACCAGCAGAGATCGTTCCTTAGATACGCAGTATTTT	CATSRDRSLDTQYF
180	1	0.000101235	TRBV15		TRBJ2-2	TRBC2	TGTGCCACCAGCAGAGGCAGTGACACCGGGGAGCTGTTTTTT	CATSRGSDTGELFF
192	1	0.000101235	TRBV16	TRBD1	TRBJ2-3	TRBC2	TGTGCCAGCAGCCAATCATCAGGGGGCGGCACAGATACGCAGTATTTT	CASSQSSGGGTDTQYF
191	1	0.000101235	TRBV16	TRBD2	TRBJ1-5	TRBC1	TGTGCCAGCAGCCCCCGCGCAGGCAATCAGCCCCAGCATTTT	CASSPRAGNQPQHF
195	1	0.000101235	TRBV18	TRBD1	TRBJ2-5	TRBC2	TGTGCCAGCTCACCATTGGGGGAAGAGACCCAGTACTTC	CASSPLGEETQYF
194	1	0.000101235	TRBV18	TRBD2	TRBJ2-2	TRBC2	TGTGCCAGCTCACCAGGTCGACTAGTCGATGGGGAGCTGTATTTT	CASSPGRLVDGELYF
193	1	0.000101235	TRBV18	TRBD1	TRBJ1-4	TRBC1	TGTGCCAGCTCACCATCGGGGCGGGAAAATGAAAAACTGTTTTTT	CASSPSGRENEKLFF
202	1	0.000101235	TRBV19	TRBD2	TRBJ2-7	TRBC2	TGTGCCAGTAGTATTGGGCCAGCATACGAGCAGTACTTC	CASSIGPAYEQYF
201	1	0.000101235	TRBV19		TRBJ2-7	TRBC2	TGTGCCAGTAGTATAGGGCCAGCATACGAGCAGGACTTC	CASSIGPAYEQDF
200	1	0.000101235	TRBV19	TRBD2	TRBJ2-1	TRBC2	TGTGCCAGTAGTACTGTAGCGGGCAATGAGCAGTTCTTC	CASSTVAGNEQFF
199	1	0.000101235	TRBV19	TRBD1	TRBJ1-5	TRBC1	TGTGCCAGTAGTACGCACGACAGGGATCGCCAGCCCCAGCATTTT	CASSTHDRDRQPQHF
198	1	0.000101235	TRBV19		TRBJ1-1	TRBC1	TGTGCCAGTAACGACGCAGATTGGAGTTTCGCTGAAGCTTTCTTT	CASNDADWSFAEAFF
197	1	0.000101235	TRBV19		TRBJ1-1	TRBC1	TGTGCCAGTAGTATCTCTCAGGACACTGAAGCTTTCTTT	CASSISQDTEAFF
196	1	0.000101235	TRBV19		TRBJ1-1	TRBC1	TGTGCCAGTAGTATGTACACTGAAGCTTTCTTT	CASSMYTEAFF
207	1	0.000101235	TRBV2	TRBD2	TRBJ2-7	TRBC2	TGTGCCAGCAAGGGACTAGCTGGCATCTCCTACGAGCAGTACTTC	CASKGLAGISYEQYF
206	1	0.000101235	TRBV2	TRBD2	TRBJ2-7	TRBC2	TGCGCCAGCAAGGGACTAGCGGGCATCTCCTACGAGCAGTACTTC	CASKGLAGISYEQYF
205	1	0.000101235	TRBV2	TRBD1	TRBJ2-7	TRBC2	TGTGCCAGCCGTTACCAGACAGACTCCTACGAGCAGTACTTC	CASRYQTDSYEQYF
204	1	0.000101235	TRBV2		TRBJ2-7	TRBC2	TGTGCCAGCAGTGACCCGAGCTCCTACGAGCAGTACTTC	CASSDPSSYEQYF
203	1	0.000101235	TRBV2	TRBD2	TRBJ1-5	TRBC1	TGTGCCAGCAGTGCAGGGAGGAATCAGCCCCAGCATTTT	CASSAGRNQPQHF
261	1	0.000101235	TRBV20-1	TRBD1	TRBJ2-7	TRBC2	TGCAGTGCTAGAGACCGACTGGGCGCCGGCTACGAGCAGTACTTC	CSARDRLGAGYEQYF
260	1	0.000101235	TRBV20-1	TRBD1	TRBJ2-7	TRBC2	TGCAGTGCTAGAGACAGGGCAGGGGCTGGGTACGAGCAGTACTTC	CSARDRAGAGYEQYF
259	1	0.000101235	TRBV20-1	TRBD1	TRBJ2-7	TRBC2	TGCAGTGCTAGAGAGCGGGGGCTCCGGGACGAGCAGTACTTC	CSARERGLRDEQYF
258	1	0.000101235	TRBV20-1	TRBD1	TRBJ2-7	TRBC2	TGCAGTGCGGACAGGGTGTTCAACGAGCAGTACTTC	CSADRVFNEQYF
257	1	0.000101235	TRBV20-1	TRBD1	TRBJ2-7	TRBC2	GGCAGTGCGGACAGGGGGTTCAACGAGCAGTACTTC	GSADRGFNEQYF
256	1	0.000101235	TRBV20-1		TRBJ2-4	TRBC2	TGCAGTGCTAGGCCTAAAAACATTCAGTACTTC	CSARPKNIQYF
255	1	0.000101235	TRBV20-1	TRBD1	TRBJ2-3	TRBC2	TTCAGTGTACACTGGACAGGGGGCACAGATACGCAGTATTTT	FSVHWTGGTDTQYF
254	1	0.000101235	TRBV20-1	TRBD1	TRBJ2-3	TRBC2	TGCGGTGTACACTGGACAGGGGGCACAGATACGCAGTATTTT	CGVHWTGGTDTQYF
253	1	0.000101235	TRBV20-1	TRBD1	TRBJ2-3	TRBC2	TGCAGTGTCCACTGGACAGGGGGCACAGATACGCAGTATTTT	CSVHWTGGTDTQYF
252	1	0.000101235	TRBV20-1	TRBD1	TRBJ2-3	TRBC2	TGCAGTGTACTCTGGACAGGGGGCACAGATACGCAGTATTTT	CSVLWTGGTDTQYF
251	1	0.000101235	TRBV20-1	TRBD1	TRBJ2-3	TRBC2	TGCAGTGTACTCGGGACAGTGGGCACAGATACGCAGTATTTT	CSVLGTVGTDTQYF
250	1	0.000101235	TRBV20-1	TRBD1	TRBJ2-3	TRBC2	TGCAGTGTACACTGGTCAGGGGGCATAGATACGCAGTATTTT	CSVHWSGGIDTQYF
249	1	0.000101235	TRBV20-1	TRBD1	TRBJ2-3	TRBC2	TGCAGTGTACACTGGCCAGGGGGCACAGATACGCAGTATTTT	CSVHWPGGTDTQYF
248	1	0.000101235	TRBV20-1	TRBD1	TRBJ2-3	TRBC2	TGCAGTGTACACTGGACCGGGGGCACAGATACGCAGTATTTT	CSVHWTGGTDTQYF
247	1	0.000101235	TRBV20-1	TRBD1	TRBJ2-3	TRBC2	TGCAGTGTACACTGGACATGGGGCACAGATACGCAGTATTTT	CSVHWTWGTDTQYF
246	1	0.000101235	TRBV20-1	TRBD1	TRBJ2-3	TRBC2	TGCAGTGTACACTGGACAGGGGGCTCAGATACGCAGTATTTT	CSVHWTGGSDTQYF
245	1	0.000101235	TRBV20-1	TRBD1	TRBJ2-3	TRBC2	TGCAGTGTACACTGGACAGGGGGCATAGATACGCAGTATTTT	CSVHWTGGIDTQYF
244	1	0.000101235	TRBV20-1	TRBD1	TRBJ2-3	TRBC2	TGCAGTGTACACTGGACAGGGGGCACAGATACTCAGTATTTT	CSVHWTGGTDTQYF
243	1	0.000101235	TRBV20-1	TRBD1	TRBJ2-3	TRBC2	TGCAGTGTACACTGGACAGGGGGCACAGATACGCAGTATTTG	CSVHWTGGTDTQYL
242	1	0.000101235	TRBV20-1	TRBD1	TRBJ2-3	TRBC2	TGCAGTGTACACTGGACAGGGGGCACAGATACGCAGTATTCT	CSVHWTGGTDTQYS
241	1	0.000101235	TRBV20-1	TRBD1	TRBJ2-3	TRBC2	TGCAGTGTACACTGGACAGGGGGCACAGATACGCAGTATTGT	CSVHWTGGTDTQYC
240	1	0.000101235	TRBV20-1	TRBD1	TRBJ2-3	TRBC2	TGCAGTGTACACTGGACAGGGGGCACAGATAAGCAGTATTTT	CSVHWTGGTDKQYF
239	1	0.000101235	TRBV20-1	TRBD1	TRBJ2-3	TRBC2	TGCAGTGTACACTGGACAGGGGGCACAGAGACGCAGTATTTT	CSVHWTGGTETQYF
238	1	0.000101235	TRBV20-1	TRBD1	TRBJ2-3	TRBC2	TGCAGTGTACACTGGAGAGGGGGCACAGATACGCAGTATTTT	CSVHWRGGTDTQYF
237	1	0.000101235	TRBV20-1	TRBD1	TRBJ2-3	TRBC2	TGCAGTGTACACTGGAAAGGGGGCACAGATACGCAGTATTTT	CSVHWKGGTDTQYF
236	1	0.000101235	TRBV20-1	TRBD1	TRBJ2-3	TRBC2	TGCAGTGTAGACGGGACAGGGGGCAAAGATACGCAGTATTTT	CSVDGTGGKDTQYF
235	1	0.000101235	TRBV20-1	TRBD1	TRBJ2-3	TRBC2	TGCAGTGCTAGTTGGCCCCCCGGGAGCGATACGCAGTATTTT	CSASWPPGSDTQYF
234	1	0.000101235	TRBV20-1	TRBD1	TRBJ2-3	TRBC2	TGCAGTGGACCCTGGACAGGGGGCACAGATACGCAGTATTTT	CSGPWTGGTDTQYF
233	1	0.000101235	TRBV20-1	TRBD1	TRBJ2-3	TRBC2	TACAGTGTACACTGGACAGGGGGCACAGATACGCAGTATTTT	YSVHWTGGTDTQYF
232	1	0.000101235	TRBV20-1		TRBJ2-3	TRBC2	TGCAGTGCTTGTTCAAGATTGAAAGATACGCAGTATTTT	CSACSRLKDTQYF
231	1	0.000101235	TRBV20-1		TRBJ2-3	TRBC2	TGCAGTGCTAGTTCTAGATTGATAGATACGCAGTATTTT	CSASSRLIDTQYF
230	1	0.000101235	TRBV20-1		TRBJ2-3	TRBC2	TGCAGTGCTAGTTCCAGATTGAAAGATACGCAGTATTTT	CSASSRLKDTQYF
229	1	0.000101235	TRBV20-1		TRBJ2-3	TRBC2	TGCAGTGCTAGTTCAATATTGAAAGATACGCAGTATTTT	CSASSILKDTQYF
228	1	0.000101235	TRBV20-1		TRBJ2-3	TRBC2	TGCAGTGCTAGTTCAAGATGGAAAGAGACGCAGTATTTT	CSASSRWKETQYF
226	1	0.000101235	TRBV20-1		TRBJ2-3	TRBC2	TGCAGTGCTAGATCAAGATTGATAGATACGCAGTATTTT	CSARSRLIDTQYF
225	1	0.000101235	TRBV20-1		TRBJ2-3	TRBC2	TGCAGTACTAGTTCAAGATTGAAAGATACGCAGTATTTT	CSTSSRLKDTQYF
224	1	0.000101235	TRBV20-1	TRBD2	TRBJ2-3	TRBC2	TGCAGCGCGAGGCGGGTCGGTGGAGATACGCAGTATTTT	CSARRVGGDTQYF
222	1	0.000101235	TRBV20-1		TRBJ2-3	TRBC2	AGCAGTGCTAGTTCAAGATTGAAAGCTAAGCAGTATTTT	SSASSRLKAKQYF
221	1	0.000101235	TRBV20-1		TRBJ2-3	TRBC2	AGCAGTGCTAGTTCAAGATTGAAAGATACGCAGTATTTT	SSASSRLKDTQYF
220	1	0.000101235	TRBV20-1		TRBJ2-3	TRBC2	TGCAGTGCTGGCCAGTTTGGAGATACGCAGTATTTT	CSAGQFGDTQYF
219	1	0.000101235	TRBV20-1	TRBD2	TRBJ2-1	TRBC2	TGCAGTGCTGCGGGACTAGCGGGGGAGACCTACAATGAGCAGTTCTTC	CSAAGLAGETYNEQFF
218	1	0.000101235	TRBV20-1	TRBD2	TRBJ2-1	TRBC2	TGCAGTGCGCCGGGACTAGCGGGAGACTCCTACAATGAGCAGTTCTTC	CSAPGLAGDSYNEQFF
217	1	0.000101235	TRBV20-1	TRBD2	TRBJ2-1	TRBC2	TGCAGTGCTCCGCCGGGACTAGAGTACAATGAGCAGTTCTTC	CSAPPGLEYNEQFF
216	1	0.000101235	TRBV20-1	TRBD1	TRBJ2-1	TRBC2	TGCAGTGCCCCTGACCCCCAGGTGTACAATGAGCAGTTCTTC	CSAPDPQVYNEQFF
215	1	0.000101235	TRBV20-1	TRBD1	TRBJ1-6	TRBC1	TGCAGTGCTCGGCTCCCCTTTACCCAGCCCTATAATTCACCCCTCCACTTT	CSARLPFTQPYNSPLHF
214	1	0.000101235	TRBV20-1		TRBJ1-5	TRBC1	TGCAGTGCCTTAGACGGGGAACGGGGCAATCAGCCCCAGCATATT	CSALDGERGNQPQHI
213	1	0.000101235	TRBV20-1	TRBD1	TRBJ1-5	TRBC1	GGCAGTGCCGTGACAGCACCCCTTAGCAATCAGCCCCAGCATTTT	GSAVTAPLSNQPQHF
212	1	0.000101235	TRBV20-1	TRBD1	TRBJ1-5	TRBC1	TGCAGTGCTCCTCGGGACAGGGCACATCAGCCCCAGCATTTT	CSAPRDRAHQPQHF
211	1	0.000101235	TRBV20-1		TRBJ1-4	TRBC1	TGCAGTGCTAGGGAGTTGGCTAATGAAAAACTGTTTTTT	CSARELANEKLFF
210	1	0.000101235	TRBV20-1	TRBD1	TRBJ1-1	TRBC1	TGCAGTGCGACCCGCGGGGCTTTGAACACTGAAGCTTTCTTT	CSATRGALNTEAFF
209	1	0.000101235	TRBV20-1	TRBD1	TRBJ1-1	TRBC1	TGCAGTGCCAGGTTCGGGGGTTTCACTGAAGCTTTCTTT	CSARFGGFTEAFF
208	1	0.000101235	TRBV20-1	TRBD2	TRBJ1-1	TRBC1	TGCAGCACTGCGGAGGGAGGCGACACTGAAGCTTTCTTT	CSTAEGGDTEAFF
264	1	0.000101235	TRBV24-1	TRBD2	TRBJ2-1	TRBC2	TGTGCCACCAGTCCCTCGACTAGTGTCCGGAGCTCCTACAATGAGCAGTTCTTC	CATSPSTSVRSSYNEQFF
263	1	0.000101235	TRBV24-1	TRBD2	TRBJ2-1	TRBC2	TGTGCCACCAGTGACCCCAGCGGGAGGGTGGTCGAGCAGTTCTTC	CATSDPSGRVVEQFF
265	1	0.000101235	TRBV25-1	TRBD1	TRBJ1-2	TRBC1	TGTGCCAGCAGTGATACAGGAGTTGGCTACACCTTC	CASSDTGVGYTF
270	1	0.000101235	TRBV27		TRBJ2-7	TRBC2	TGTGCCAGCAGTTTAATGTGGGGCGAGCAGTACTTC	CASSLMWGEQYF
269	1	0.000101235	TRBV27	TRBD1	TRBJ2-1	TRBC2	TGTGCCACCCGAGGGGGGATGAACTACAATGAGCAGTTCTTC	CATRGGMNYNEQFF
268	1	0.000101235	TRBV27		TRBJ2-1	TRBC2	TGTGCCAGCAGCCAGAGCTTGGCGGAAGAGCAGTTCTTC	CASSQSLAEEQFF
267	1	0.000101235	TRBV27	TRBD2	TRBJ1-2	TRBC1	TGTGCCACTAAAAGAGAGGGCAAAGGGTATGGCTACACCTTC	CATKREGKGYGYTF
266	1	0.000101235	TRBV27	TRBD1	TRBJ1-1	TRBC1	TGTGCCAGCAGTTTATCGAGGGGGGAGTGGGCGAACACTGAAGCTTTCTTT	CASSLSRGEWANTEAFF
274	1	0.000101235	TRBV28	TRBD2	TRBJ2-7	TRBC2	TGTGCCAGCAGTTCTCTCGCAGAGGGAGACTACGAGCAGTACTTC	CASSSLAEGDYEQYF
273	1	0.000101235	TRBV28	TRBD2	TRBJ2-1	TRBC2	TGTGCCAGCAGTCGACCCCCCCGAACTAGCGGGGAATACAATGAGCAGTTCTTC	CASSRPPRTSGEYNEQFF
272	1	0.000101235	TRBV28	TRBD1	TRBJ2-1	TRBC2	TGTGCCAGCGGAACCGGGACAGGGGGTTTTCAGTTCTTC	CASGTGTGGFQFF
271	1	0.000101235	TRBV28	TRBD1	TRBJ1-6	TRBC1	TGTGCCAGCAGTGACTCCGGGACAGGGAGGACAGCCCTCCACTTT	CASSDSGTGRTALHF
277	1	0.000101235	TRBV29-1	TRBD1	TRBJ2-7	TRBC2	TGCAGCGCACAAAACACCCGGGGGCCCTACGAGCAGTACTTC	CSAQNTRGPYEQYF
276	1	0.000101235	TRBV29-1	TRBD2	TRBJ2-2	TRBC2	TGCAGCGTTCAAGCGGGAGGGAACACCGGGGAGCTGTTTTTT	CSVQAGGNTGELFF
275	1	0.000101235	TRBV29-1	TRBD1	TRBJ2-1	TRBC2	TGCAGCGTTGAGGGATTCCAGGGGTACGAGCAGTTCTTC	CSVEGFQGYEQFF
281	1	0.000101235	TRBV30	TRBD1	TRBJ2-7	TRBC2	TGTGCCTGGAGTCGGGACGGCTACGAGCAGTACTTC	CAWSRDGYEQYF
280	1	0.000101235	TRBV3-1		TRBJ2-3	TRBC2	TGTGCCAGCAGCCAAGCAGGTAGAACAGATACGCAGTATTTT	CASSQAGRTDTQYF
278	1	0.000101235	TRBV3-1	TRBD2	TRBJ2-2	TRBC2	TGTGCCAGCAGCCAAGATCACCGGACTAGCGGGAGTTCGGAGCTGTTTTTT	CASSQDHRTSGSSELFF
284	1	0.000101235	TRBV4-1	TRBD1	TRBJ2-7	TRBC2	TGCGCCAGCAGCCAAAGATGGGGGGACGGTGCGGTCTCCTACGAGCAGTACTTC	CASSQRWGDGAVSYEQYF
283	1	0.000101235	TRBV4-1	TRBD1	TRBJ2-7	TRBC2	TGCGCCAGCAGCCCGGGTCAGGACTGGTCGTTTAACGAGCAGTACTTC	CASSPGQDWSFNEQYF
282	1	0.000101235	TRBV4-1		TRBJ1-5	TRBC1	TGCGCCAGCAGCCAAGTGATGTTAGATAGCAATCAGCCCCAGCATTTT	CASSQVMLDSNQPQHF
290	1	0.000101235	TRBV4-2	TRBD1	TRBJ2-7	TRBC2	TGTGCCAGCAGCCAATTCCCGGGACAAACCTCCGAGCAGTACTTC	CASSQFPGQTSEQYF
289	1	0.000101235	TRBV4-2	TRBD1	TRBJ2-7	TRBC2	TGTGCCAGCAGCCAATTCCCGGGACAAACCTACGAGCAGTACTTC	CASSQFPGQTYEQYF
288	1	0.000101235	TRBV4-2		TRBJ2-7	TRBC2	TGTGCCAGCAGCCAAGACGACACCTACGAGCAGTACTTC	CASSQDDTYEQYF
287	1	0.000101235	TRBV4-2		TRBJ2-7	TRBC2	TGTGCCAGCAGCCAAGACGAATCCTACGAGCAGTACTTC	CASSQDESYEQYF
286	1	0.000101235	TRBV4-2		TRBJ2-7	TRBC2	TGTGCCAGCAGCCAAGACGAAACCTACGAGCAGTACTTC	CASSQDETYEQYF
285	1	0.000101235	TRBV4-2	TRBD2	TRBJ2-5	TRBC2	TGTGCCAGCAGCCGAGACAGGGGAGCGCGGGAGGAGACCCAGTACTTC	CASSRDRGAREETQYF
308	1	0.000101235	TRBV5-1	TRBD1	TRBJ2-7	TRBC2	TGCGCCAGCAGCCCCGACAGGGGGCGCGAGCAGTACTTC	CASSPDRGREQYF
307	1	0.000101235	TRBV5-1	TRBD1	TRBJ2-5	TRBC2	TGCGCCAGCAGCTGGAGGAGAGGGACAGGGCAAGAGACCCAGTACTTC	CASSWRRGTGQETQYF
306	1	0.000101235	TRBV5-1	TRBD1	TRBJ2-5	TRBC2	TGCGCCAGCAGCTTACTGACAGGGGAAGAGACCCAGTACTTC	CASSLLTGEETQYF
305	1	0.000101235	TRBV5-1		TRBJ2-3	TRBC2	TGCGCCAGCAGCTTAACAGAAGATACGCAGTATTTT	CASSLTEDTQYF
304	1	0.000101235	TRBV5-1	TRBD2	TRBJ2-2	TRBC2	TGCGCCAGCAGCTTGGTTCAGGGAGGAACCGGGGAGCTGTTTTTT	CASSLVQGGTGELFF
303	1	0.000101235	TRBV5-1	TRBD1	TRBJ2-1	TRBC2	TGCGCCAGCAGCTTGAGTGTGGGGGGGCCAGGGTCCTCCTACAATGAGCAGTTCTTC	CASSLSVGGPGSSYNEQFF
302	1	0.000101235	TRBV5-1	TRBD1	TRBJ2-1	TRBC2	TGCGCCAGCAGCTTGATGGCGGGACAGGGCAGCAATGAGCAGTTCTTC	CASSLMAGQGSNEQFF
301	1	0.000101235	TRBV5-1	TRBD1	TRBJ2-1	TRBC2	TGCGCCAGCAGCTTGGGCGGGACAGAGTACAATGAGCAGTTCTTC	CASSLGGTEYNEQFF
300	1	0.000101235	TRBV5-1	TRBD1	TRBJ2-1	TRBC2	TGCGCCAGCAGCGCCCCGGACTCCTACAATGAGCAGTTCTTC	CASSAPDSYNEQFF
299	1	0.000101235	TRBV5-1	TRBD1	TRBJ1-6	TRBC1	TGCGCCAGCAGCTTGGGAGGGGTAAATTCACCCCTCCACTTT	CASSLGGVNSPLHF
298	1	0.000101235	TRBV5-1	TRBD1	TRBJ1-4	TRBC1	TGCGCCAGCAGCTCACCGGGGGCCGGGGAAAAACTGTTTTTT	CASSSPGAGEKLFF
297	1	0.000101235	TRBV5-1	TRBD2	TRBJ1-2	TRBC1	TGCGCCAGCAGCGCCCTAGCGGGGGCGGATTTAGGCTACACCTTC	CASSALAGADLGYTF
296	1	0.000101235	TRBV5-1	TRBD1	TRBJ1-2	TRBC1	TGCGCCAGCAGCGCCCTAGAGGGGGCGGATTTAGGCTACACCTTC	CASSALEGADLGYTF
295	1	0.000101235	TRBV5-1		TRBJ1-2	TRBC1	TGCGCCAGCAGCGACACGACAACCTATGGCTACACCTTC	CASSDTTTYGYTF
294	1	0.000101235	TRBV5-1	TRBD1	TRBJ1-1	TRBC1	TGCGCCAGCACCAACCGGGACAGGGGGCGCCACACTGAAGCTTTCTTT	CASTNRDRGRHTEAFF
293	1	0.000101235	TRBV5-1	TRBD1	TRBJ1-1	TRBC1	TGCGCCAGCAGCTTGGACAGGGGTAGCACTGAAGCTTTCTTT	CASSLDRGSTEAFF
292	1	0.000101235	TRBV5-1	TRBD1	TRBJ1-1	TRBC1	TGCGCCAGCAGAAACATCGGCGCGGAGTTGGAATCTTTCTTT	CASRNIGAELESFF
291	1	0.000101235	TRBV5-1		TRBJ1-1	TRBC1	TGCGCCAGCAGCCCTGACACGGGTGGGGAAGCTTTCTTT	CASSPDTGGEAFF
310	1	0.000101235	TRBV5-5		TRBJ2-1	TRBC2	TGTGCCAGCAGCCCCGTGGGGAATGAGCAGTTCTTC	CASSPVGNEQFF
309	1	0.000101235	TRBV5-5	TRBD1	TRBJ2-1	TRBC2	TGTGCCAGCAGACTGGCCGGGAATGAGCAGTTCTTC	CASRLAGNEQFF
313	1	0.000101235	TRBV5-6	TRBD2	TRBJ2-3	TRBC2	TGTGCCAGCAGCTCGACGGGACGAGCGGGAGGAGAAGATACGCAGTATTTT	CASSSTGRAGGEDTQYF
312	1	0.000101235	TRBV5-6	TRBD1	TRBJ1-4	TRBC1	TGTGCCAGCAGCCTCGGGACCCATAATGAAATACTGTTTTTT	CASSLGTHNEILFF
311	1	0.000101235	TRBV5-6		TRBJ1-2	TRBC1	TGTGCCAGCAGCTTGAGTCGAAACTATGGCTACACCTTC	CASSLSRNYGYTF
325	1	0.000101235	TRBV6-1	TRBD1	TRBJ2-2	TRBC2	TGTGCCAGCAGGACAGGGGCCGCGGGGACCGGGGAGCTGTTTTTT	CASRTGAAGTGELFF
322	1	0.000101235	TRBV6-1	TRBD2	TRBJ1-2	TRBC1	TGTGCCAGCGCCCCCAGGGCCCCCAACTATGGCTACACCTTC	CASAPRAPNYGYTF
321	1	0.000101235	TRBV6-1	TRBD1	TRBJ1-2	TRBC1	TGTGCCAGCAGTCCCGGCGGGACGGTCTATGGCTACACCTTC	CASSPGGTVYGYTF
320	1	0.000101235	TRBV6-1	TRBD1	TRBJ1-2	TRBC1	TGTGCCAGCAGGACAGGGGGCGGCTATGGCTACACCTTC	CASRTGGGYGYTF
315	1	0.000101235	TRBV6-1		TRBJ2-3	TRBC2	TGTGCCAGCAGTGAAAGGTACAGCACAGATACGCAGTATTTT	CASSERYSTDTQYF
314	1	0.000101235	TRBV6-1	TRBD1	TRBJ1-1	TRBC1	TGTGCCAGAAGACAGGAGAACACTGAAGCTTTCTTT	CARRQENTEAFF
316	1	0.000101235	TRBV6-2	TRBD2	TRBJ2-3	TRBC2	TGTGCCAGCAGTTACGGACTAGCGGGAGGGCCAGGAGATACGCAGTATTTT	CASSYGLAGGPGDTQYF
317	1	0.000101235	TRBV6-4	TRBD1	TRBJ2-3	TRBC2	TGTGCCAGCAGTGAGCGGGGGGGCACAGATACGCAGTATTTT	CASSERGGTDTQYF
326	1	0.000101235	TRBV6-5		TRBJ2-5	TRBC2	TGTGCCAGCAGTTACGCCGTAGGGATCCAAGAGACCCAGTACTTC	CASSYAVGIQETQYF
324	1	0.000101235	TRBV6-5	TRBD2	TRBJ2-1	TRBC2	TGTGCCAGCAGTTACTCTTCTAGCGGGAGGGGAAGGGACGATGAGCAGTTCTTC	CASSYSSSGRGRDDEQFF
323	1	0.000101235	TRBV6-5	TRBD1	TRBJ2-1	TRBC2	TGTGCCAGCAGTTCAGGGACAAATGAGCAGTTCTTC	CASSSGTNEQFF
319	1	0.000101235	TRBV6-5	TRBD1	TRBJ1-1	TRBC1	TGTGCCAGCAGTTACTCTCCAGGGGGAGGGACTGAAGCTTTCTTT	CASSYSPGGGTEAFF
318	1	0.000101235	TRBV6-5		TRBJ1-1	TRBC1	TGTGCCAGCAGTTACGGACCCCGTACTGAAGCTTTCTTT	CASSYGPRTEAFF
333	1	0.000101235	TRBV7-2	TRBD2	TRBJ2-7	TRBC2	TGTGCCAGCAGGGGTCTAGTGAACGAGCAGTACTTC	CASRGLVNEQYF
332	1	0.000101235	TRBV7-2		TRBJ2-2	TRBC2	TGTGCCAGTACCAACACCGCGAACACCGGGGAGCTGTTTTTT	CASTNTANTGELFF
331	1	0.000101235	TRBV7-2		TRBJ2-1	TRBC2	TGTGCCAGCATCATTGGGCTAAACTACAATGAGCAGTTCTTC	CASIIGLNYNEQFF
330	1	0.000101235	TRBV7-2	TRBD1	TRBJ2-1	TRBC2	TGTGCCAGCAGCTTGTTAGGGGGGGGCAATGAGCAGTTCTTC	CASSLLGGGNEQFF
329	1	0.000101235	TRBV7-2	TRBD1	TRBJ1-2	TRBC1	TGGTCCAGCAGACACGGACAGGATCCTACTACTCTCGATGGCTACTCCTTC	WSSRHGQDPTTLDGYSF
328	1	0.000101235	TRBV7-2	TRBD1	TRBJ1-2	TRBC1	TGTGCCAGCAGCTTAGATGGGGGTCCGACTAACTATGGCTACACCTTC	CASSLDGGPTNYGYTF
327	1	0.000101235	TRBV7-2	TRBD1	TRBJ1-1	TRBC1	TGTGCCAGCAGCCCCACAGGGAGCACTGAAGCTTTCTTT	CASSPTGSTEAFF
334	1	0.000101235	TRBV7-3	TRBD1	TRBJ2-1	TRBC2	TGTGCCAGCAGCTCGACAGGGTACGATGAGCAGTTCTTC	CASSSTGYDEQFF
335	1	0.000101235	TRBV7-5	TRBD2	TRBJ2-7	TRBC2	TGTATCTCTGTGCCAGAAGCTTTTGGGAGGCGAAGCTCCTACGAGCAGTACGTC	CISVPEAFGRRSSYEQYV
338	1	0.000101235	TRBV7-6		TRBJ2-7	TRBC2	TGTGCCAGCAGCCGAAGCGACTCCTACGAGCAGTACTTC	CASSRSDSYEQYF
337	1	0.000101235	TRBV7-6	TRBD2	TRBJ2-3	TRBC2	TGTGCCTGCAGCGAACTAGCGGGAGTAACAGGAGATACGCAGTATTTT	CACSELAGVTGDTQYF
336	1	0.000101235	TRBV7-6	TRBD1	TRBJ2-1	TRBC2	TGTGCCAGCAGCCTCCGAGCAGGGTTCGAAGGGAATGAGCAGTTCTTC	CASSLRAGFEGNEQFF
345	1	0.000101235	TRBV7-8	TRBD2	TRBJ2-7	TRBC2	TGTGCCATCAGCCACGGACTATCGGGAGTTTACGAGCATTACTTC	CAISHGLSGVYEHYF
344	1	0.000101235	TRBV7-8	TRBD2	TRBJ2-7	TRBC2	TGTGCCAGCAGCCCCGGACGAGCGGGAGTGTACGAGCAGTACTTC	CASSPGRAGVYEQYF
343	1	0.000101235	TRBV7-8	TRBD1	TRBJ2-5	TRBC2	TGTGTCAGCAACCATCCGGGACAGGGACGGGAGACCCAGTACTTC	CVSNHPGQGRETQYF
342	1	0.000101235	TRBV7-8	TRBD1	TRBJ2-3	TRBC2	TGTGCCAGCAGCTTAGTCCCGGGCCCCACAGATACGCAGTATTTT	CASSLVPGPTDTQYF
341	1	0.000101235	TRBV7-8	TRBD1	TRBJ2-2	TRBC2	TGTGCCAGCAGCTTAGCGGAATCCGGGAGCGGCGGGGAGCTGTTTTTT	CASSLAESGSGGELFF
340	1	0.000101235	TRBV7-8	TRBD1	TRBJ1-1	TRBC1	TGTGCCAGCAGCTCCTCCGGGGGGTACACTGAAGCTGTCATT	CASSSSGGYTEAVI
358	1	0.000101235	TRBV7-9	TRBD1	TRBJ2-7	TRBC2	TGTGCCAGCAGCTTAGTCGGTATGGGGGTTTCCTACGAGCATTACTTC	CASSLVGMGVSYEHYF
357	1	0.000101235	TRBV7-9	TRBD1	TRBJ2-1	TRBC2	TGTGCCTGCAGCTTAAGGACTCGATCCCCTAACAATGAGCAGTTCTTC	CACSLRTRSPNNEQFF
356	1	0.000101235	TRBV7-9	TRBD1	TRBJ2-1	TRBC2	TGTGCCAGCAGCTTAAGGACTCGATCCCCTACCAATGAGCAGTTCTTC	CASSLRTRSPTNEQFF
355	1	0.000101235	TRBV7-9	TRBD1	TRBJ2-1	TRBC2	TGTGCCAGCAGCTTAAGGACTCGATCCCCTAACAATGAGCAGTTCTCC	CASSLRTRSPNNEQFS
354	1	0.000101235	TRBV7-9	TRBD1	TRBJ2-1	TRBC2	TGTGCCAGCAGCATAAGGACTCGATCCCCTAACAATGAGCAGTTCTTC	CASSIRTRSPNNEQFF
353	1	0.000101235	TRBV7-9	TRBD1	TRBJ2-1	TRBC2	TGTGCCAGGAGCTTAAGGACTCGATCCCCTACCAATGAGCAGTTCTTC	CARSLRTRSPTNEQFF
352	1	0.000101235	TRBV7-9	TRBD1	TRBJ2-1	TRBC2	TGTGACAGCAGCTTAAGGACTCGATCCCCTAACAATGAGCAGTTCTTC	CDSSLRTRSPNNEQFF
351	1	0.000101235	TRBV7-9	TRBD1	TRBJ2-1	TRBC2	TGGGCCAGCAGCTTAAGGACGCGATCCCCTAACAATGAGCAGTTCTTC	WASSLRTRSPNNEQFF
350	1	0.000101235	TRBV7-9	TRBD1	TRBJ1-5	TRBC1	TGTGCCAGCAGCTCCGGACAGGGGAGCAATCAGCCCCAGCATTTT	CASSSGQGSNQPQHF
349	1	0.000101235	TRBV7-9	TRBD1	TRBJ1-4	TRBC1	TGTGCCAGCAGCCTCCAGGGGGCTGGGGAAAAACTGTTTTTT	CASSLQGAGEKLFF
348	1	0.000101235	TRBV7-9		TRBJ1-3	TRBC1	TGTGCCAGCAGGGGTAACATTGGCTCTGGAAATACCATATATTTT	CASRGNIGSGNTIYF
347	1	0.000101235	TRBV7-9		TRBJ1-3	TRBC1	TGTGCCAGCAGGGGTAACATTGGCTCTGGAAACACCATATATTTT	CASRGNIGSGNTIYF
346	1	0.000101235	TRBV7-9	TRBD1	TRBJ1-1	TRBC1	TGTGCCAGCAGCTTAGTCCCAGGGTCGGTACAGGACACTGAAGCTTTCTTT	CASSLVPGSVQDTEAFF
371	1	0.000101235	TRBV9	TRBD2	TRBJ2-7	TRBC2	TGTGCCAGCAGCCCGAGCCCTAACTACGAGCAGTACTTC	CASSPSPNYEQYF
370	1	0.000101235	TRBV9	TRBD1	TRBJ2-7	TRBC2	TGTGCCAGCAGCCCAGGGTCTCACGATCAGTACTTC	CASSPGSHDQYF
369	1	0.000101235	TRBV9	TRBD1	TRBJ2-7	TRBC2	TGTGCCAGCAGCGCCCCCAACAGTGAGCAGTACTTC	CASSAPNSEQYF
368	1	0.000101235	TRBV9	TRBD1	TRBJ2-7	TRBC2	TGTGCAAGCAGCCCAGGGTCTCACGAGCAGTACTTC	CASSPGSHEQYF
367	1	0.000101235	TRBV9		TRBJ2-2	TRBC2	TGTTCCAGCGGAAAAGGTTCCGGGGAGCTGTTTTTT	CSSGKGSGELFF
366	1	0.000101235	TRBV9		TRBJ2-2	TRBC2	TGTGCCTGCGTAAAATGTTCCGGGGAGCTGTTTTTT	CACVKCSGELFF
365	1	0.000101235	TRBV9		TRBJ2-2	TRBC2	TGTGCCAGCGGAATAGGTTCCGGGGAGCTGTTTTTT	CASGIGSGELFF
364	1	0.000101235	TRBV9		TRBJ2-2	TRBC2	TGTGCCAGCGGAAAATGTTCCGGGGAGCTGTTTTTT	CASGKCSGELFF
363	1	0.000101235	TRBV9		TRBJ2-2	TRBC2	TGTGCCAGCGGAAAAGGTTCCGGGGGGCTGTTTTTT	CASGKGSGGLFF
362	1	0.000101235	TRBV9		TRBJ2-2	TRBC2	TGTGCCAGCGGAAAAGGGTCCGGGGAGCTGTTTTTT	CASGKGSGELFF
361	1	0.000101235	TRBV9		TRBJ2-2	TRBC2	TGTGCAAGCGGAATAGGTTCCGGGGAGCTGTTTTTT	CASGIGSGELFF
360	1	0.000101235	TRBV9	TRBD1	TRBJ2-1	TRBC2	TGTGCCAGCAGCGTTGAAGGGGTTCGGGATGAGCAGTTCTTC	CASSVEGVRDEQFF
359	1	0.000101235	TRBV9	TRBD1	TRBJ1-2	TRBC1	TGTGCCAGCAGCGTAGTGGCAGGGGGCTACTATGGCTACACCTTC	CASSVVAGGYYGYTF

## Sheet: treated #1 humanized mice
Clone ID	Clone Count	Clone Fraction	V Segment	D Segment	J Segment	C Segment	CDR3 Gene Sequence	CDR3 AA Sequence
0	180	0.0939457	TRBV9	TRBD1	TRBJ2-1	TRBC2	TGTGCCAGCAGCGTAGAAGGGGTTCGGGATGAGCAGTTCTTC	CASSVEGVRDEQFF
1	117	0.0610647	TRBV7-8	TRBD2	TRBJ2-7	TRBC2	TGTGCCAGCAGCCCCGGACTAGCGGGAGTGTACGAGCAGTACTTC	CASSPGLAGVYEQYF
2	100	0.0521921	TRBV12-3		TRBJ2-3	TRBC2	TGTGCCAGCAGTTTAGGAATGGCAGATACGCAGTATTTT	CASSLGMADTQYF
3	96	0.0501044	TRBV20-1	TRBD1	TRBJ2-7	TRBC2	TGCAGTGCTAGAGACCGACAGGGCGCCGGCTACGAGCAGTACTTC	CSARDRQGAGYEQYF
4	80	0.0417537	TRBV15	TRBD2	TRBJ2-3	TRBC2	TGTGCCACCAGCAGAGCGGGAGCCTCGGCAGATACGCAGTATTTT	CATSRAGASADTQYF
5	80	0.0417537	TRBV5-6	TRBD2	TRBJ2-3	TRBC2	TGTGCCAGCAGCTCGACGGGACTAGCGGGAGGAGAAGATACGCAGTATTTT	CASSSTGLAGGEDTQYF
6	68	0.0354906	TRBV27	TRBD1	TRBJ2-5	TRBC2	TGTGCCAGCACCTCCCCGGACAGCCAAGAGACCCAGTACTTC	CASTSPDSQETQYF
7	50	0.026096	TRBV4-2		TRBJ2-7	TRBC2	TGTGCCAGCAGCCAAGACGAAACCTACGAGCAGTACTTC	CASSQDETYEQYF
8	44	0.0229645	TRBV25-1	TRBD1	TRBJ1-1	TRBC1	TGTGCCAGCAGTGGGTCCGGTCTGGGACAGGCGAACACTGAAGCTTTCTTT	CASSGSGLGQANTEAFF
9	41	0.0213987	TRBV7-2	TRBD1	TRBJ1-1	TRBC1	TGTGCCAGCAGCTCCTCCGGGGGGTACACTGAAGCTTTCTTT	CASSSSGGYTEAFF
10	39	0.0203549	TRBV10-1	TRBD1	TRBJ2-2	TRBC2	TGCGCCAGCAGTGAAAATCCGGGTGGTCTCGGGGAGCTGTTTTTT	CASSENPGGLGELFF
11	39	0.0203549	TRBV18	TRBD1	TRBJ2-1	TRBC2	TGTGCCAGCTCACCACTGGGACGGTACAATGAGCAGTTCTTC	CASSPLGRYNEQFF
12	39	0.0203549	TRBV20-1	TRBD1	TRBJ2-1	TRBC2	TGCAGTGCTCCGGGACAGGGGGCCCATGAGCAGTTCTTC	CSAPGQGAHEQFF
13	35	0.0182672	TRBV15		TRBJ2-6	TRBC2	TGTGCCACCAGCAGAGCTAGAACCGGGGCCAACGTCCTGACTTTC	CATSRARTGANVLTF
14	32	0.0167015	TRBV30	TRBD1	TRBJ2-7	TRBC2	TGTGCCTGGAGTCGGGACGGCTACGAGCAGTACTTC	CAWSRDGYEQYF
15	29	0.0151357	TRBV15	TRBD1	TRBJ2-7	TRBC2	TGTGCCACCAGCAGAGTAGCAGGGGAAGAGCAGTACTTC	CATSRVAGEEQYF
16	27	0.0140919	TRBV19		TRBJ1-1	TRBC1	TGTGCCAGTAGTATCTCTCAGGACACTGAAGCTTTCTTT	CASSISQDTEAFF
17	27	0.0140919	TRBV2	TRBD2	TRBJ1-5	TRBC1	TGTGCCAGCAGTGCAGGGAGGAATCAGCCCCAGCATTTT	CASSAGRNQPQHF
18	25	0.013048	TRBV12-3		TRBJ2-4	TRBC2	TGTGCCAGCAGTTTAGGCACGGACATTCAGTACTTC	CASSLGTDIQYF
19	25	0.013048	TRBV27	TRBD1	TRBJ2-3	TRBC2	TGTGCCAGCAGTCCCAACCGGGGTGGGGTCTCTAGCACAGATACGCAGTATTTT	CASSPNRGGVSSTDTQYF
20	23	0.0120042	TRBV5-1	TRBD1	TRBJ2-7	TRBC2	TGCGCCAGCATCCCGGGGGATGGTAGCGAGCAGTACTTC	CASIPGDGSEQYF
21	22	0.0114823	TRBV12-3	TRBD1	TRBJ2-1	TRBC2	TGTGCCAGCAGTCCTCGACAGGGCGTTAACAATGAGCAGTTCTTC	CASSPRQGVNNEQFF
22	18	0.00939457	TRBV20-1	TRBD2	TRBJ1-2	TRBC1	TGCAGTGCTCTGAGGGATGGCTACACCTTC	CSALRDGYTF
23	14	0.00730689	TRBV5-1	TRBD1	TRBJ2-1	TRBC2	TGCGCCAGCAGCTTGATGGCGGGACAGGGCAGCAATGAGCAGTTCTTC	CASSLMAGQGSNEQFF
24	13	0.00678497	TRBV5-1	TRBD1	TRBJ2-1	TRBC2	TGCGCCAGCAGCTTGAGTGTGGGGGGGCCAGGGTCCTCCTACAATGAGCAGTTCTTC	CASSLSVGGPGSSYNEQFF
25	13	0.00678497	TRBV9	TRBD2	TRBJ2-7	TRBC2	TGTGCCAGCAGCCCGAGCCCTAACTACGAGCAGTACTTC	CASSPSPNYEQYF
26	12	0.00626305	TRBV3-1		TRBJ2-3	TRBC2	TGTGCCAGCAGCCAAGGAAAAACGCAGTATTTT	CASSQGKTQYF
27	11	0.00574113	TRBV28	TRBD2	TRBJ2-3	TRBC2	TGTGCCAGCAGGCGTATAGCGGGAGGAGGAGATACGCAGTATTTT	CASRRIAGGGDTQYF
28	10	0.00521921	TRBV12-3	TRBD1	TRBJ2-2	TRBC2	TGTGCCAGCAGGTCTACCGGGACAGGGTCTCTTGAGCTGTTTTTT	CASRSTGTGSLELFF
29	10	0.00521921	TRBV24-1	TRBD2	TRBJ2-1	TRBC2	TGTGCCACCAGTCCCTCGACTAGTGTCCGGAGCTCCTACAATGAGCAGTTCTTC	CATSPSTSVRSSYNEQFF
30	10	0.00521921	TRBV29-1	TRBD2	TRBJ2-2	TRBC2	TGCAGCGTTCAAGCGGGAGGGAACACCGGGGAGCTGTTTTTT	CSVQAGGNTGELFF
31	10	0.00521921	TRBV4-1	TRBD1	TRBJ1-4	TRBC1	TGCGCCAGCAGCCAGGTCACAGGAGAAAAACTGTTTTTT	CASSQVTGEKLFF
32	9	0.00469729	TRBV15		TRBJ2-1	TRBC2	TGTGCCACCAGCAGCGGAGTATATGAGCAGTTCTTC	CATSSGVYEQFF
33	9	0.00469729	TRBV2		TRBJ2-3	TRBC2	TGTGCCAGCACAGAAGGTACAGATACGCAGTATTTT	CASTEGTDTQYF
34	9	0.00469729	TRBV7-2	TRBD2	TRBJ2-1	TRBC2	TGTGCCAGCAGCTTAAGCCCAGCGGACGACAATGAGCAGTTCTTC	CASSLSPADDNEQFF
35	9	0.00469729	TRBV7-8	TRBD1	TRBJ1-1	TRBC1	TGTGCCAGCAGCTCGGACAGAAACACTGAAGCTTTCTTT	CASSSDRNTEAFF
36	8	0.00417537	TRBV15	TRBD2	TRBJ2-5	TRBC2	TGTGCCACCAGCAGAGTAGCGGGTGAGACCCAGTACTTC	CATSRVAGETQYF
37	8	0.00417537	TRBV30		TRBJ1-5	TRBC1	TGTGCCTGGAGTGATATGAATAGCAATCAGCCCCAGCATTTT	CAWSDMNSNQPQHF
38	8	0.00417537	TRBV5-1	TRBD2	TRBJ2-1	TRBC2	TGCGCCAGCAGCTCGACTCCGGGACTAGACGGTAATGAGCAGTTCTTC	CASSSTPGLDGNEQFF
39	8	0.00417537	TRBV6-1	TRBD1	TRBJ1-2	TRBC1	TGTGCCACTACCCCCCTGCAGGGTAAATATGGCTACACCTTC	CATTPLQGKYGYTF
40	8	0.00417537	TRBV6-5	TRBD2	TRBJ2-2	TRBC2	TGTGCCAGCAGTTACTCGAAAGGACTAGCGGGAAAATCAGGGGAGCTGTTTTTT	CASSYSKGLAGKSGELFF
41	8	0.00417537	TRBV9	TRBD1	TRBJ2-7	TRBC2	TGTGCCAGCAGCGCCCCCAACAGTGAGCAGTACTTC	CASSAPNSEQYF
42	7	0.00365344	TRBV14	TRBD1	TRBJ1-1	TRBC1	TGTGCCAGCAGCCCGGACAGGGCGTCAGCTTTCTTT	CASSPDRASAFF
43	7	0.00365344	TRBV2	TRBD1	TRBJ1-6	TRBC1	TGTGCCAGCAGTGGGGCCGGGGACAGTAATTCACCCCTCCACTTT	CASSGAGDSNSPLHF
44	7	0.00365344	TRBV20-1		TRBJ1-4	TRBC1	TGCAGTGCTAGGGAGTTGGCTAATGAAAAACTGTTTTTT	CSARELANEKLFF
46	7	0.00365344	TRBV6-5		TRBJ1-4	TRBC1	TGTGCCAGCAGTTACATGGGTGCAACTAATGAAAAACTGTTTTTT	CASSYMGATNEKLFF
47	7	0.00365344	TRBV6-6	TRBD1	TRBJ1-1	TRBC1	TGTGCCAGCAGCGCCGACAGGGGGACTGAAGCTTTCTTT	CASSADRGTEAFF
48	7	0.00365344	TRBV7-9	TRBD2	TRBJ2-1	TRBC2	TGTGCCAGCAGCTCAGGACTAGCGGGCTACAATGAGCAGTTCTTC	CASSSGLAGYNEQFF
49	6	0.00313152	TRBV16	TRBD2	TRBJ1-5	TRBC1	TGTGCCAGCAGCCCCCGCGCAGGCAATCAGCCCCAGCATTTT	CASSPRAGNQPQHF
50	6	0.00313152	TRBV18	TRBD1	TRBJ2-1	TRBC2	TGTGCCAGCTCACCAAGGCAGGGGGACTACAATGAGCAGTTCTTC	CASSPRQGDYNEQFF
51	6	0.00313152	TRBV20-1	TRBD1	TRBJ2-7	TRBC2	TGCAGTGCGGACAGGGGGTTCAACGAGCAGTACTTC	CSADRGFNEQYF
52	6	0.00313152	TRBV28	TRBD2	TRBJ2-1	TRBC2	TGTGCCAGCAGTCGACCCCCCCTAACTAGCGGGGAATACAATGAGCAGTTCTTC	CASSRPPLTSGEYNEQFF
53	6	0.00313152	TRBV4-2	TRBD1	TRBJ1-5	TRBC1	TGTGCCAGCAGCCAAGATCGAGGGACAGGGAATCAGCCCCAGCATTTT	CASSQDRGTGNQPQHF
54	6	0.00313152	TRBV7-8	TRBD1	TRBJ2-2	TRBC2	TGTGCCAGCAGCTTAGCGGAATCCGGGAGCGGCGGGGAGCTGTTTTTT	CASSLAESGSGGELFF
55	6	0.00313152	TRBV9	TRBD1	TRBJ1-2	TRBC1	TGTGCCAGCAGCGTAGTGGCAGGGGGCTACTATGGCTACACCTTC	CASSVVAGGYYGYTF
56	5	0.0026096	TRBV11-2		TRBJ1-6	TRBC1	TGTGCCAGCAGCTTAGTTGAACATTCACCCCTCCACTTT	CASSLVEHSPLHF
57	5	0.0026096	TRBV12-3	TRBD1	TRBJ2-1	TRBC2	TGTGCCAGCACCCAGGGTGGTTTGGTCAATGAGCAGTTCTTC	CASTQGGLVNEQFF
58	5	0.0026096	TRBV15	TRBD1	TRBJ2-5	TRBC2	TGTGCCACCAGCAGAGAAGGGGGGGAGACCCAGTACTTC	CATSREGGETQYF
59	5	0.0026096	TRBV18	TRBD1	TRBJ2-7	TRBC2	TGTGCCAGCTCACTTGACAGTTCCTACGAGCAGTACTTC	CASSLDSSYEQYF
60	5	0.0026096	TRBV19		TRBJ1-1	TRBC1	TGTGCCAGTAGTATTTCCCAGGACACTGAAGCTTTCTTT	CASSISQDTEAFF
61	5	0.0026096	TRBV20-1	TRBD1	TRBJ2-4	TRBC2	TGCAGTGCAATTCAGGGGGCGCGGGCCAAAAACATTCAGTACTTC	CSAIQGARAKNIQYF
62	5	0.0026096	TRBV28		TRBJ1-1	TRBC1	TGTGCCAGCAGTTTCTTACTTATGAACACTGAAGCTTTCTTT	CASSFLLMNTEAFF
63	5	0.0026096	TRBV28	TRBD1	TRBJ2-1	TRBC2	TGTGCCAGCAGCCCCCCAGGGAGCGCCTACAATGAGCAGTTCTTC	CASSPPGSAYNEQFF
64	5	0.0026096	TRBV5-1	TRBD1	TRBJ2-1	TRBC2	TGCGCCAGCAGCTTGGGCGGGACAGAGTACAATGAGCAGTTCTTC	CASSLGGTEYNEQFF
65	5	0.0026096	TRBV5-1	TRBD1	TRBJ2-7	TRBC2	TGCGCCAGCAGCCCCGACAGGGGGCGCGAGCAGTACTTC	CASSPDRGREQYF
66	5	0.0026096	TRBV5-5	TRBD1	TRBJ1-5	TRBC1	TGTGCCAGCAGCTATATGGGACAGGGATCTCAGCCCCAGCATTTT	CASSYMGQGSQPQHF
67	5	0.0026096	TRBV6-1		TRBJ2-7	TRBC2	TGTGCCAGCAGTGCAGGACCGTACGAGCAGTACTTC	CASSAGPYEQYF
68	5	0.0026096	TRBV9	TRBD1	TRBJ1-2	TRBC1	TGTGCCAGCAGCAAGCGGGACAGGGGCCGTGGCTACACCTTC	CASSKRDRGRGYTF
69	4	0.00208768	TRBV10-3	TRBD2	TRBJ2-2	TRBC2	TGTGCCATCAGTGAAGGCGTACGGTGGACTAGCGGAGCGAACACCGGGGAGCTGTTTTTT	CAISEGVRWTSGANTGELFF
70	4	0.00208768	TRBV15		TRBJ1-1	TRBC1	TGTGCCACCAGCATTTCGTGGGGGAACACTGAAGCTTTCTTT	CATSISWGNTEAFF
71	4	0.00208768	TRBV15		TRBJ2-5	TRBC2	TGTGCCACCAGCAGAGTGGCAGGAGAGACCCAGTACTTC	CATSRVAGETQYF
72	4	0.00208768	TRBV20-1	TRBD2	TRBJ2-1	TRBC2	TGCAGTGCTAGAGATCCGATCACTAGCGGGGGTGGGATCGATGAGCAGTTCTTC	CSARDPITSGGGIDEQFF
73	4	0.00208768	TRBV28	TRBD1	TRBJ2-7	TRBC2	TGTGCCAGCAGTTCGACAGGGCGAGATGACGAGCAGTACTTC	CASSSTGRDDEQYF
74	4	0.00208768	TRBV5-1	TRBD1	TRBJ1-1	TRBC1	TGCGCCAGCAACCCATCGGGGGTCGGTGAAGCTTTCTTT	CASNPSGVGEAFF
75	4	0.00208768	TRBV5-1		TRBJ1-1	TRBC1	TGCGCCAGCAGCCCTGACACGGGTGGGGAAGCTTTCTTT	CASSPDTGGEAFF
76	4	0.00208768	TRBV5-6	TRBD1	TRBJ2-5	TRBC2	TGTGCCAGCAGCTTGGCCGCGTGGGGGGCGGAGACCCAGTACTTC	CASSLAAWGAETQYF
78	4	0.00208768	TRBV6-1	TRBD2	TRBJ1-2	TRBC1	TGTGCCAGCGCCCCCAGGGCCCCCAACTATGGCTACACCTTC	CASAPRAPNYGYTF
79	4	0.00208768	TRBV6-1		TRBJ1-6	TRBC1	TGTGCCAGCAGTCCGGGCTCCTATAATTCACCCCTCCACTTT	CASSPGSYNSPLHF
77	4	0.00208768	TRBV6-2	TRBD1	TRBJ2-7	TRBC2	TGTGCCACCGGACAGGGTTTCTACGAGCAGTACTTC	CATGQGFYEQYF
80	4	0.00208768	TRBV7-2	TRBD1	TRBJ1-1	TRBC1	TGTGCCAGCAGCCCCACAGGGAGCACTGAAGCTTTCTTT	CASSPTGSTEAFF
81	4	0.00208768	TRBV9		TRBJ2-2	TRBC2	TGTGCCAGCAGCGACCCGAAGGAGCTGTTTTTT	CASSDPKELFF
82	3	0.00156576	TRBV10-2		TRBJ2-7	TRBC2	TGCGCCAGCAGTGCGCCAGAAACCTACGAGCAGTACTTC	CASSAPETYEQYF
83	3	0.00156576	TRBV10-3		TRBJ2-1	TRBC2	TGTGCCATCAGTGAGAGAGGTAATGAGCAGTTCTTC	CAISERGNEQFF
84	3	0.00156576	TRBV11-3		TRBJ2-3	TRBC2	TGTGCCAGCAGCTCGACAAGCAGTTGGGCAGATACGCAGTATTTT	CASSSTSSWADTQYF
85	3	0.00156576	TRBV13	TRBD1	TRBJ1-2	TRBC1	TGTGCCAGCAGCTCCCGGACAGGGGAGGACTATGGCTACACCTTC	CASSSRTGEDYGYTF
86	3	0.00156576	TRBV15	TRBD1	TRBJ1-1	TRBC1	TGTGCCACCAGCGGTGGGACAGGGGTTCCTGAAGCTTTCTTT	CATSGGTGVPEAFF
87	3	0.00156576	TRBV16	TRBD1	TRBJ1-4	TRBC1	TGTGCCAGCAGCCACCGGACACCAACTAATGAAAAACTGTTTTTT	CASSHRTPTNEKLFF
88	3	0.00156576	TRBV20-1	TRBD1	TRBJ2-3	TRBC2	TGCAGTGTACACTGGACAGGGGGCACAGATACGCAGTATTTT	CSVHWTGGTDTQYF
89	3	0.00156576	TRBV20-1	TRBD2	TRBJ2-5	TRBC2	TGCAGTGCTAGCGGGAGCGTAGAGACCCAGTACTTC	CSASGSVETQYF
90	3	0.00156576	TRBV20-1	TRBD1	TRBJ2-7	TRBC2	TGCAGTGCTAGAGACAGGGCAGGGGCTGGGTACGAGCAGTACTTC	CSARDRAGAGYEQYF
91	3	0.00156576	TRBV20-1	TRBD2	TRBJ2-7	TRBC2	TGCAGTGCTATCGGGACTCCCCCGTTGGTGGGGGAGCAGTACTTC	CSAIGTPPLVGEQYF
92	3	0.00156576	TRBV27	TRBD1	TRBJ1-1	TRBC1	TGTGCCAGCAAGGGGTCCACTGAAGCTTTCTTT	CASKGSTEAFF
93	3	0.00156576	TRBV27	TRBD1	TRBJ1-1	TRBC1	TGTGCCAGCAGGAAACAGGGGGCGTACACTGAAGCTTTCTTT	CASRKQGAYTEAFF
94	3	0.00156576	TRBV27	TRBD2	TRBJ2-4	TRBC2	TGTGCCACCCGAGGGTCTCTAGCCAAAAACATTCAGTACTTC	CATRGSLAKNIQYF
95	3	0.00156576	TRBV28	TRBD1	TRBJ2-1	TRBC2	TGTGCCAGCCGATATTCATTCGACAGCAATGAGCAGTTCTTC	CASRYSFDSNEQFF
96	3	0.00156576	TRBV3-1		TRBJ2-3	TRBC2	TGTGCCAGCAGCCAAGATCTGAGAGCGCAGTATTTT	CASSQDLRAQYF
97	3	0.00156576	TRBV4-1	TRBD2	TRBJ2-7	TRBC2	TGCGCCAGCAGCCTAGGGACTGGAAATCTACGGGAGCAGTACTTC	CASSLGTGNLREQYF
98	3	0.00156576	TRBV4-1	TRBD1	TRBJ2-7	TRBC2	TGCGCCAGCAGCCCGGGTCAGGACTGGTCGTTTAACGAGCAGTACTTC	CASSPGQDWSFNEQYF
99	3	0.00156576	TRBV4-2		TRBJ2-2	TRBC2	TGTGCCAGCAGCCTCGAGCGATCGAACACCGGGGAGCTGTTTTTT	CASSLERSNTGELFF
100	3	0.00156576	TRBV4-2	TRBD1	TRBJ2-5	TRBC2	TGTGCCAGCAGCCAAGAACCGGGACGAAGAGAGACCCAGTACTTC	CASSQEPGRRETQYF
101	3	0.00156576	TRBV4-3	TRBD1	TRBJ2-4	TRBC2	TGCGCCAGCAGCCAATCAGGGGACATTCAGTACTTC	CASSQSGDIQYF
102	3	0.00156576	TRBV5-1		TRBJ2-1	TRBC2	TGCGCCAGCAGCTTGGGGAGTTTCTCCTACAATGAGCAGTTCTTC	CASSLGSFSYNEQFF
103	3	0.00156576	TRBV5-1	TRBD1	TRBJ2-5	TRBC2	TGCGCCAGCAGCTGGAGGAGAGGGACAGGGCAAGAGACCCAGTACTTC	CASSWRRGTGQETQYF
104	3	0.00156576	TRBV5-5		TRBJ2-7	TRBC2	TGTGCCAGCAGCTTGGCGAGTACCTACGAGCAGTACGTC	CASSLASTYEQYV
105	3	0.00156576	TRBV5-6	TRBD2	TRBJ2-3	TRBC2	TGTGCCAGCAGCTCGACGGGACCAGCGGGAGGAGAAGATACGCAGTATTTT	CASSSTGPAGGEDTQYF
106	3	0.00156576	TRBV6-2		TRBJ2-1	TRBC2	TGTGCCAGCAGTTTCCGGCTCATGAATGAGCAGTTCTTC	CASSFRLMNEQFF
107	3	0.00156576	TRBV6-5	TRBD2	TRBJ1-3	TRBC1	TGTGCCAGCAGTTACGGGCAGGTCAGGGCCGGAAACACCATATATTTT	CASSYGQVRAGNTIYF
108	3	0.00156576	TRBV7-2		TRBJ2-2	TRBC2	TGTGCCAGTACCAACACCGCGAACACCGGGGAGCTGTTTTTT	CASTNTANTGELFF
109	3	0.00156576	TRBV7-3	TRBD2	TRBJ2-1	TRBC2	TGTGCCAGCAGCTTAGAAAGACTAGCGGGCCCGAATGAGCAGTTCTTC	CASSLERLAGPNEQFF
110	3	0.00156576	TRBV7-3	TRBD1	TRBJ2-7	TRBC2	TGTGCCAGCAGTTACGGGGGAAACGAGCAGTACTTC	CASSYGGNEQYF
111	3	0.00156576	TRBV7-8	TRBD1	TRBJ1-2	TRBC1	TGTGCCAGCAGCCCGAGAGGGGCCAACTATGGCTACACCTTC	CASSPRGANYGYTF
112	3	0.00156576	TRBV9		TRBJ1-1	TRBC1	TGTGCCAGCAGCGGCTCGAACACTGAAGCTTTCTTT	CASSGSNTEAFF
113	2	0.00104384	TRBV1	TRBD2	TRBJ2-1	TRBC2	TGCACCAGCAGCCCGCGGACTAGCGGGGGACTACCTTACAATGAGCAGTTCTTC	CTSSPRTSGGLPYNEQFF
114	2	0.00104384	TRBV10-2	TRBD1	TRBJ1-1	TRBC1	TGCGCCAGCAGTTTTCCGGGACAGGGTAACACTGAAGCTTTCTTT	CASSFPGQGNTEAFF
115	2	0.00104384	TRBV10-3	TRBD1	TRBJ2-2	TRBC2	TGTGCCATCAGTGAGTCACCCTCTGGGGGCCTATACACCGGGGAGCTGTTTTTT	CAISESPSGGLYTGELFF
116	2	0.00104384	TRBV12-3	TRBD1	TRBJ1-1	TRBC1	TGTGCCAGCAGTCGGCCGGGACAGGGGTACACTGAAGCTTTCTTT	CASSRPGQGYTEAFF
117	2	0.00104384	TRBV12-3	TRBD1	TRBJ2-1	TRBC2	TGTGCCAGCAGTCCTCGACAGGGCGTTAACACTGAGCAGTTCTTC	CASSPRQGVNTEQFF
118	2	0.00104384	TRBV12-3	TRBD1	TRBJ2-1	TRBC2	TGTGCCAGCAGTTTAGCACCGGGACAGGCTTACAATGAGCAGTTCTTC	CASSLAPGQAYNEQFF
119	2	0.00104384	TRBV12-3	TRBD2	TRBJ2-1	TRBC2	TGTGCCAGCAGTCACTCCCTTCTAGCGGGAATCTACAATGAGCAGTTCTTC	CASSHSLLAGIYNEQFF
120	2	0.00104384	TRBV12-3		TRBJ2-2	TRBC2	TGTGCCAGCAGTTTGCGGCCAACCGACACCGGGGAGCTGTTTTTT	CASSLRPTDTGELFF
121	2	0.00104384	TRBV15		TRBJ1-1	TRBC1	TGTGCCACCAGCAGAGTAACGAGGAACACTGAAGCTTTCTTT	CATSRVTRNTEAFF
122	2	0.00104384	TRBV15	TRBD1	TRBJ2-5	TRBC2	TGTGCCACCAGCAGTGTGGCAGGGGAGACCCAGTACTTC	CATSSVAGETQYF
123	2	0.00104384	TRBV16		TRBJ1-2	TRBC1	TGTGCCAGCAGCCAATTAAAAAAACCTGAGAGGGGCTACACCTTC	CASSQLKKPERGYTF
124	2	0.00104384	TRBV19	TRBD1	TRBJ1-1	TRBC1	TGTGCCAGCAAACCCACTCCCCGAGGAGGGACAGGTACGCTTGAAGCTTTCTTT	CASKPTPRGGTGTLEAFF
125	2	0.00104384	TRBV19		TRBJ1-4	TRBC1	TGTGCCAGTAGTTGGATAATCGGTAATGAAAAACTGTTTTTT	CASSWIIGNEKLFF
126	2	0.00104384	TRBV2		TRBJ1-1	TRBC1	TGTGCCAGCATAAACAGGAACACTGAAGCTTTCTTT	CASINRNTEAFF
127	2	0.00104384	TRBV2	TRBD1	TRBJ2-3	TRBC2	TGTGCCAGCAGTGAGGGGGACAGGGGGCGCCGGGATACGCAGTATTTT	CASSEGDRGRRDTQYF
128	2	0.00104384	TRBV20-1		TRBJ2-2	TRBC2	TGCAGTGCTAGAGATGGTGGCGGGGAGCTGTTTTTT	CSARDGGGELFF
129	2	0.00104384	TRBV24-1	TRBD1	TRBJ1-5	TRBC1	TGTGCCACCAGTGATTTCCGGACGCGGGGCCAGGGGCCCCAGCATTTT	CATSDFRTRGQGPQHF
130	2	0.00104384	TRBV24-1	TRBD2	TRBJ2-1	TRBC2	TGTGCCACCAGTGACCCCAGCGGGAGGGTGGTCGAGCAGTTCTTC	CATSDPSGRVVEQFF
131	2	0.00104384	TRBV27		TRBJ1-2	TRBC1	TGTGCCAGCATGCGCAGTCCTAACTATGGCTACACCTTC	CASMRSPNYGYTF
132	2	0.00104384	TRBV28	TRBD2	TRBJ2-5	TRBC2	TGTGCCAGCAGTTTAGAGGTAGCGGGAGGCGGGGAGACCCAGTACTTC	CASSLEVAGGGETQYF
134	2	0.00104384	TRBV30		TRBJ1-6	TRBC1	TGTGCCTGGAGTGTGAGGTCTGTTCTTAATTCACCCCTCCACTTT	CAWSVRSVLNSPLHF
133	2	0.00104384	TRBV3-1	TRBD2	TRBJ2-4	TRBC2	TGTGCCAGCAGCCAAGCTAGCGGCCTGGGGCACATTCAGTACTTC	CASSQASGLGHIQYF
135	2	0.00104384	TRBV4-1		TRBJ1-1	TRBC1	TGCGCCAGCAGCCACCAGTCGAACACTGAAGCTTTCTTT	CASSHQSNTEAFF
136	2	0.00104384	TRBV4-1		TRBJ2-2	TRBC2	TGCGCCAGCAGCCCAAACAGTAACACCGGGGAGCTGTTTTTT	CASSPNSNTGELFF
137	2	0.00104384	TRBV4-1	TRBD2	TRBJ2-2	TRBC2	TGCGCCAGCAGAGCACTAGCGGGACTTAACACCGGGGAGCTGTTTTTT	CASRALAGLNTGELFF
138	2	0.00104384	TRBV4-3	TRBD2	TRBJ2-1	TRBC2	TGCGCCAGCAGCCAAGGACTAGCGGGGTTCAATGAGCAGTTCTTC	CASSQGLAGFNEQFF
139	2	0.00104384	TRBV4-3	TRBD2	TRBJ2-3	TRBC2	TGCGCCAGCAGCCAAGAACTAGCGGGAGGGCCTAGAGATACGCAGTATTTT	CASSQELAGGPRDTQYF
140	2	0.00104384	TRBV5-1	TRBD2	TRBJ2-1	TRBC2	TGCGCCAGCAGCCTACCTAGCGGATACAATGAGCAGTTCTTC	CASSLPSGYNEQFF
141	2	0.00104384	TRBV5-5	TRBD1	TRBJ1-4	TRBC1	TGTGCCAGCAGCTTGGTATGGACAGCAAATGAAAAACTGTTTTTT	CASSLVWTANEKLFF
142	2	0.00104384	TRBV5-5	TRBD2	TRBJ2-1	TRBC2	TGTGCCAGCAGCGGACCCCCGCTAGCGGGAGATAATGAGCAGTTCTTC	CASSGPPLAGDNEQFF
143	2	0.00104384	TRBV5-6	TRBD1	TRBJ2-1	TRBC2	TGTGCCAGCAGCTTGGATGTGTCGGGCGGGGGAAGCTCCTACAATGAGCAGTTCTTC	CASSLDVSGGGSSYNEQFF
144	2	0.00104384	TRBV6-2	TRBD1	TRBJ2-7	TRBC2	TGTGCCAGCAGTACCCGGGGACAGACTTTCTACGAGCAGTACTTC	CASSTRGQTFYEQYF
145	2	0.00104384	TRBV7-2	TRBD1	TRBJ1-1	TRBC1	TGTGCCAGCAGCTCCGCCGGGGGGTACACTGAAGCTTTCTTT	CASSSAGGYTEAFF
146	2	0.00104384	TRBV7-2	TRBD2	TRBJ2-7	TRBC2	TGTGCCAGCAGCTTAGGACTAGCGGGAGGACCTTTATACGAGCAGTACTTC	CASSLGLAGGPLYEQYF
147	2	0.00104384	TRBV7-3	TRBD1	TRBJ2-1	TRBC2	TGTGCCAGCAGCCCTGTGGGTGGCCCGGGGAATGAGCAGTTCTTC	CASSPVGGPGNEQFF
148	2	0.00104384	TRBV7-8	TRBD2	TRBJ2-7	TRBC2	TGTGCCAGCAGCCACGGACTAGCGGGAGTGTACGAGCAGTACTTC	CASSHGLAGVYEQYF
149	2	0.00104384	TRBV7-9	TRBD1	TRBJ2-7	TRBC2	TGTGCCAGCAGCTTCATGGGGGGTTCAACCTACGAGCAGTACTTC	CASSFMGGSTYEQYF
150	2	0.00104384	TRBV9	TRBD1	TRBJ2-1	TRBC2	TGTGCCAGCAGCGGAGGACAGGGATCTTCCTACAATGAGCAGTTCTTC	CASSGGQGSSYNEQFF
151	1	0.000521921	TRBV10-1	TRBD1	TRBJ2-2	TRBC2	TGCGGCAGCAGTGAAAATCCGGGTGGTCTCGGGGAGCTTTTTTTT	CGSSENPGGLGELFF
152	1	0.000521921	TRBV10-1	TRBD1	TRBJ2-2	TRBC2	TGCGCCAGCAGTGAAAATCCGGGGGGTCTCGGGGAGCTGTTTTTT	CASSENPGGLGELFF
153	1	0.000521921	TRBV10-1	TRBD1	TRBJ2-2	TRBC2	TGCGCCAGCAGTGAAAATCCGGGTGGTCTCGGGGAGCTGATTTTT	CASSENPGGLGELIF
154	1	0.000521921	TRBV11-1	TRBD1	TRBJ2-1	TRBC2	TGTGCCAGCAGCCGTCCAGCAGTCGGGACAGGGGAATCCTACAATGAGCAGTTCTTC	CASSRPAVGTGESYNEQFF
155	1	0.000521921	TRBV11-2	TRBD1	TRBJ1-2	TRBC1	TGTGCCAGCAGCACTACTACCGGGACAGATGGCTACACCTTC	CASSTTTGTDGYTF
156	1	0.000521921	TRBV11-2	TRBD2	TRBJ2-1	TRBC2	TGTGCCAGCTCCGGGGCGAGCGGCATCTCCTACAATGAGCAGTTCTTC	CASSGASGISYNEQFF
157	1	0.000521921	TRBV11-2		TRBJ1-6	TRBC1	TGTGCCAGCAGCTTAGTTGAACATTCACGCCTCCACTTT	CASSLVEHSRLHF
158	1	0.000521921	TRBV11-3	TRBD1	TRBJ2-1	TRBC2	TGTGCCAGCAGCCCCTACGGACAGGGTAGCAATGAGCAGTTCTTC	CASSPYGQGSNEQFF
159	1	0.000521921	TRBV12-3		TRBJ1-3	TRBC1	TGTGCCAGCAGTTTAGCGCAGGGCACTGGAAACACCATATATTTT	CASSLAQGTGNTIYF
160	1	0.000521921	TRBV12-3	TRBD1	TRBJ2-1	TRBC2	TGTGCCAGCAGGCCTCGACAGGGCGTTAACAATGAGCAGTTCTTC	CASRPRQGVNNEQFF
161	1	0.000521921	TRBV12-3		TRBJ2-2	TRBC2	TGTGCCAGCAGTTTGCGGCCAACCGACACCGGGGAGCTGATTTTT	CASSLRPTDTGELIF
162	1	0.000521921	TRBV12-3		TRBJ2-3	TRBC2	TGTGCCAGCAGTTTTACCACAGATACGCAGTATTTT	CASSFTTDTQYF
164	1	0.000521921	TRBV12-3		TRBJ2-4	TRBC2	TGTGACAGCAGTTTAGGCACGGACATTCAGTACTTC	CDSSLGTDIQYF
165	1	0.000521921	TRBV12-3	TRBD1	TRBJ2-5	TRBC2	TGTGCCAGCAACCAGGCGGGGGGTCCGGCGGAGACCCAGTACTTC	CASNQAGGPAETQYF
166	1	0.000521921	TRBV15	TRBD2	TRBJ2-3	TRBC2	TGTGCCACCTGCAGAGCGGGAGCCTCGGCAGATACGCAGTATTTT	CATCRAGASADTQYF
167	1	0.000521921	TRBV15	TRBD2	TRBJ2-3	TRBC2	TGTGCCACTAGCAGAGCGGGAGCCTCGGCAGATACGCAGTATTTT	CATSRAGASADTQYF
168	1	0.000521921	TRBV15		TRBJ2-6	TRBC2	GGTGCCACCAGCAGAGCTAGAACCGGGGCCAACGTCCTGACTTTC	GATSRARTGANVLTF
169	1	0.000521921	TRBV15	TRBD1	TRBJ2-7	TRBC2	TGGGCCACCAGCAGAGTAGCAGGGGAAGAGCAGTACTTC	WATSRVAGEEQYF
170	1	0.000521921	TRBV15		TRBJ2-7	TRBC2	TGTGCCACCAGCAGAGTAGCTGGGGAAGAGCAGTACTTC	CATSRVAGEEQYF
171	1	0.000521921	TRBV15	TRBD1	TRBJ2-7	TRBC2	TGTGCCACCCGCAGAGTAGCAGGGGAAGAGCAGTACTTC	CATRRVAGEEQYF
172	1	0.000521921	TRBV15	TRBD1	TRBJ2-7	TRBC2	TGTGCCACCAGCAGAGGAGGGGACGGTTCCTACGAGCAGTACTTC	CATSRGGDGSYEQYF
173	1	0.000521921	TRBV18	TRBD1	TRBJ2-7	TRBC2	TGGGCCAGCTCACTTGACAGTTCCTACGAGCAGTACTTC	WASSLDSSYEQYF
174	1	0.000521921	TRBV19		TRBJ1-1	TRBC1	TGTGCCAGTAGTATGTACACTGAAGCTTTCTTT	CASSMYTEAFF
175	1	0.000521921	TRBV19		TRBJ1-1	TRBC1	TGTGCCAGTAGTATCTCTCAGGACACTGACGCTTTCTTT	CASSISQDTDAFF
176	1	0.000521921	TRBV19	TRBD1	TRBJ1-1	TRBC1	TGTGCCAGCAACCCCACTCCCCGAGGAGGGACAGGTACGCTTGAAGCTTTCTTT	CASNPTPRGGTGTLEAFF
177	1	0.000521921	TRBV19		TRBJ2-2	TRBC2	TGTGCCAGTAGGGTGGCTCACGGAAGGAACACCGGGGAGCTGTTTTTT	CASRVAHGRNTGELFF
178	1	0.000521921	TRBV19		TRBJ2-2	TRBC2	TGTGCCAGTAGGGTGGCTCACGGAAGGAACACCTGGGAGCTGTTTTTT	CASRVAHGRNTWELFF
179	1	0.000521921	TRBV2	TRBD1	TRBJ1-2	TRBC2	TGTGCCAGCAGAGGGGGAAGTCCGACTACCCGCCATGGCTACACCTTC	CASRGGSPTTRHGYTF
180	1	0.000521921	TRBV2	TRBD2	TRBJ2-3	TRBC2	TGTGCCAGCAGTCGAGGGACTACGGGGGATACGCAGTATTTT	CASSRGTTGDTQYF
181	1	0.000521921	TRBV2	TRBD2	TRBJ2-5	TRBC2	TGTGCCAGCAGTTCAACTCTAGCGGGAGGGGAGACCCAGTACTTC	CASSSTLAGGETQYF
182	1	0.000521921	TRBV2		TRBJ2-7	TRBC2	TGTGCCAGCAGTGACCCGAGCTCCTACGAGCAGTACTTC	CASSDPSSYEQYF
183	1	0.000521921	TRBV20-1	TRBD2	TRBJ1-2	TRBC1	GGCAGTGCTCTGAGGGATGGCTACACCTTC	GSALRDGYTF
184	1	0.000521921	TRBV20-1	TRBD1	TRBJ1-2	TRBC1	TGCAGTGCTAGAATGGGGGCGAACTATGGCTACACCTTC	CSARMGANYGYTF
185	1	0.000521921	TRBV20-1		TRBJ1-4	TRBC1	TGCAGTGCTAGGGAGTTGGGTAATGAAAAACTGTTTTTT	CSARELGNEKLFF
186	1	0.000521921	TRBV20-1	TRBD1	TRBJ1-4	TRBC1	TGCAGTGCTCCCCCCCTGGCGTTACCGGATGAAAAACTGTTTTTT	CSAPPLALPDEKLFF
187	1	0.000521921	TRBV20-1		TRBJ2-1	TRBC2	TGCAGTGCTAGTTGGAGAAATGAGCAGTTCTTC	CSASWRNEQFF
188	1	0.000521921	TRBV20-1	TRBD2	TRBJ2-1	TRBC2	TGCAGTGCCCTCCAACCAGCGGGAGGTGGCAATGAGCAGTTCTTC	CSALQPAGGGNEQFF
190	1	0.000521921	TRBV20-1		TRBJ2-2	TRBC2	TGCAGTGCTAGATATGGTGGCGGGGAGCTGTTTTTT	CSARYGGGELFF
191	1	0.000521921	TRBV20-1		TRBJ2-3	TRBC2	TGCAGTGCTAGTTCAAGATTGAAAGATACGCAGTATTTG	CSASSRLKDTQYL
192	1	0.000521921	TRBV20-1	TRBD1	TRBJ2-7	TRBC2	TGCAGTGCTATCAGGACAGCAGCCTACGAGCAGTACTTC	CSAIRTAAYEQYF
193	1	0.000521921	TRBV20-1	TRBD1	TRBJ2-7	TRBC2	TGCAGTGCGAGAGACCGACAGGGCGCCGGCTACGAGCAGTACTTC	CSARDRQGAGYEQYF
194	1	0.000521921	TRBV20-1	TRBD1	TRBJ2-7	TRBC2	TGCAGTGCGAGAGACCTACAGGGCGCCGGCTACGAGCAGTACTTC	CSARDLQGAGYEQYF
195	1	0.000521921	TRBV20-1	TRBD1	TRBJ2-7	TRBC2	TGCAGTGCTAGAGACCGACAGGTCGCCGGCTACGAGCAGTACTTC	CSARDRQVAGYEQYF
197	1	0.000521921	TRBV24-1	TRBD2	TRBJ2-1	TRBC2	TGTGCCACCAGTCCCTCGACTAGTGTCCGGAGCTCCTACAAGGAGCAGTTCTTC	CATSPSTSVRSSYKEQFF
198	1	0.000521921	TRBV24-1		TRBJ2-3	TRBC2	TGTGCCACCAGTGATTCCCGAGAACTACATTTCACAGATACGCAGTATTTT	CATSDSRELHFTDTQYF
199	1	0.000521921	TRBV25-1	TRBD1	TRBJ1-1	TRBC1	TGTGCCAGCAGTGGGTCCGGTCTGGGACAGGAGAACACTGAAGCTTTCTTT	CASSGSGLGQENTEAFF
200	1	0.000521921	TRBV25-1	TRBD1	TRBJ1-1	TRBC1	TGTGCCAGCAGTGGGTCCGGTCTGGGACAGGCGAACACTGAAGCTTTCTGT	CASSGSGLGQANTEAFC
201	1	0.000521921	TRBV25-1	TRBD1	TRBJ2-1	TRBC2	TGTGCCAGCAGTGAATTGGCGTCAGGGAAAAATGAGCAGTTCTTC	CASSELASGKNEQFF
202	1	0.000521921	TRBV27	TRBD1	TRBJ2-3	TRBC2	TGTGCCAGCAGTCCCAACCGGGGTGGTGTCTCTAGCACAGATACGCAGTATTTT	CASSPNRGGVSSTDTQYF
203	1	0.000521921	TRBV27	TRBD1	TRBJ2-3	TRBC2	TGTGCCAGCAGTCCCAACCGGGGTGTGGTCTCTAGCACAGATACGCAGTATTTT	CASSPNRGVVSSTDTQYF
204	1	0.000521921	TRBV27	TRBD1	TRBJ2-3	TRBC2	TGTGCCAGCCGTCCCAACCGGGGTGGGGTCTCTAGCACAGATACGCAGTATTTT	CASRPNRGGVSSTDTQYF
205	1	0.000521921	TRBV27	TRBD1	TRBJ2-5	TRBC2	TGTGCCAGCACCGCCCCGGACAGCCACGAGACCCAGTACTTC	CASTAPDSHETQYF
206	1	0.000521921	TRBV27	TRBD1	TRBJ2-5	TRBC2	TGTGCCAGCACCCCCCCGGACAGCCAAGAGACCCAGTACTTC	CASTPPDSQETQYF
207	1	0.000521921	TRBV27	TRBD1	TRBJ2-5	TRBC2	TGTGCCAGCACCTCCCCGGACAGCCAAGAGACCCAGTACGTC	CASTSPDSQETQYV
208	1	0.000521921	TRBV27	TRBD1	TRBJ2-5	TRBC2	TGTGCCATCACCTCCCCGGACAGCCAAGAGACCCAGTACTTC	CAITSPDSQETQYF
209	1	0.000521921	TRBV28	TRBD1	TRBJ1-1	TRBC1	GGTGCCAGCAGTCCTCCCGGGACCAAGATTGAAGCTTTCTTT	GASSPPGTKIEAFF
210	1	0.000521921	TRBV28	TRBD1	TRBJ1-1	TRBC1	TGTGCCAGCAGTCCTCCCGGGACCAAGATTGAAGCTTTCTTT	CASSPPGTKIEAFF
211	1	0.000521921	TRBV28	TRBD1	TRBJ1-1	TRBC1	TGTGCCAGCAGTTTGGAACAGGGGGCCGGGAACACTGAAGCTTTCTTT	CASSLEQGAGNTEAFF
212	1	0.000521921	TRBV28	TRBD1	TRBJ2-1	TRBC2	TGTTCCAGCAGCCCCCCAGGGAGCGCCTACAATGAGCAGTTCTTC	CSSSPPGSAYNEQFF
213	1	0.000521921	TRBV29-1	TRBD1	TRBJ1-2	TRBC1	TGCAGCGCCCGGAGAGGGAGTCCTCTTAGCTATGGCTACACCTTC	CSARRGSPLSYGYTF
214	1	0.000521921	TRBV29-1	TRBD1	TRBJ1-2	TRBC1	TGCAGCGCCCGGACAGGCAGTCCTCTTAGCTATGGCTACACCTTC	CSARTGSPLSYGYTF
215	1	0.000521921	TRBV29-1	TRBD2	TRBJ2-2	TRBC2	TGCAGCGGTCAAGCGGGAGGGAACACCGGGGAGCTGTTTTGT	CSGQAGGNTGELFC
216	1	0.000521921	TRBV30		TRBJ1-5	TRBC1	TGTGCCTGGAGTGATATGAATAGCACTCAGCCCCAGCATTTT	CAWSDMNSTQPQHF
217	1	0.000521921	TRBV30	TRBD1	TRBJ2-5	TRBC2	TGTGCCTGGAGCGCCTTTATTCAGGGGGGGGCAGAGACCCAGTACTTC	CAWSAFIQGGAETQYF
218	1	0.000521921	TRBV30	TRBD2	TRBJ2-7	TRBC2	TGTGCCTGGGCCGGACTAGCGGGCACCTACGAGCAGTACTTC	CAWAGLAGTYEQYF
219	1	0.000521921	TRBV4-1	TRBD2	TRBJ1-6	TRBC1	TGCGCCAGCAGCCAAGTCGGGCCGGGAGGTAGTTTTTCCCTCCACTTT	CASSQVGPGGSFSLHF
220	1	0.000521921	TRBV4-1	TRBD2	TRBJ2-2	TRBC2	TGCGCCAGCAGAGCACTAGCGGGACTTAACCCCGGGGAGCTGTTTTTT	CASRALAGLNPGELFF
221	1	0.000521921	TRBV4-1	TRBD1	TRBJ2-2	TRBC2	TGCGCCAGCACCTACGTGGCAACCGGGATCTACACCGGGGAGCTGTTTTTT	CASTYVATGIYTGELFF
222	1	0.000521921	TRBV4-1	TRBD1	TRBJ2-7	TRBC2	TGCGCCAGCAGCCAAGCTAAGGACAGGGCGGGCGAGCAGTACTTC	CASSQAKDRAGEQYF
223	1	0.000521921	TRBV4-1		TRBJ2-7	TRBC2	TGCGCCAGCAGCCCGGGTCATGACTGGTCGTTTAACGAGCAGTACTTC	CASSPGHDWSFNEQYF
224	1	0.000521921	TRBV4-2	TRBD1	TRBJ1-4	TRBC1	TGTGCCAGCAGCCAAGAAGCGGGACAGATTAATGAAAAACTGTTTTTT	CASSQEAGQINEKLFF
225	1	0.000521921	TRBV4-2		TRBJ2-1	TRBC2	TGTGCCAGCAGCCAAGTCTTCAACGATGAGCAGTTCTTC	CASSQVFNDEQFF
226	1	0.000521921	TRBV4-2		TRBJ2-7	TRBC2	TGTGCCAGCAACCAAGACGAAACCTACGAGCAGTACTTC	CASNQDETYEQYF
227	1	0.000521921	TRBV4-2		TRBJ2-7	TRBC2	TGTGCCAGCAGCCACGACGAAACCTACGAGCAGTACTTC	CASSHDETYEQYF
228	1	0.000521921	TRBV4-3	TRBD1	TRBJ1-2	TRBC1	TGCGCCAGCAGCCCAGGACAGGGGAAGGAGAATGGCTACACCTTC	CASSPGQGKENGYTF
229	1	0.000521921	TRBV5-1		TRBJ1-5	TRBC1	TGCGCCAGCAGCACTTATAGCAATCAGCCCCAGCATTTT	CASSTYSNQPQHF
230	1	0.000521921	TRBV5-1	TRBD2	TRBJ2-1	TRBC2	TGCGCCAGCAGCTTGGGGCCGCGGGATGTGCAGTTCTTC	CASSLGPRDVQFF
231	1	0.000521921	TRBV5-1	TRBD2	TRBJ2-1	TRBC2	TGCGCCAGCAGCCCCCCTAGCGGGAGGTTCAATGAGCAGTTCTTC	CASSPPSGRFNEQFF
232	1	0.000521921	TRBV5-1	TRBD1	TRBJ2-1	TRBC2	TGCGCCAGCAGCTTGGGCGGGACAGAGTACAATGATCAGTTCTTC	CASSLGGTEYNDQFF
233	1	0.000521921	TRBV5-1	TRBD1	TRBJ2-1	TRBC2	TGCGCCAGCAGCTTGAGTGTGGGGGGGCCAGGGTCCTCCTACACTGAGCAGTTCTTC	CASSLSVGGPGSSYTEQFF
234	1	0.000521921	TRBV5-1	TRBD1	TRBJ2-5	TRBC2	GGCGCCAGCAGCTGGAGGAGAGGGACAGGGCAAGAGACCCAGTACTTC	GASSWRRGTGQETQYF
235	1	0.000521921	TRBV5-1	TRBD1	TRBJ2-7	TRBC2	TGCGCCAGCATCCCGGGGGAGGGTAGCGAGCAGTACTTC	CASIPGEGSEQYF
236	1	0.000521921	TRBV5-3	TRBD2	TRBJ2-1	TRBC2	TGTGCCAGAAGCTCACACCTAGCGGGGGCACCTACCGTCACCTACAATGAGCAGTTCTTC	CARSSHLAGAPTVTYNEQFF
238	1	0.000521921	TRBV5-4	TRBD2	TRBJ2-1	TRBC2	TGTGCCAGCAGCTCCCAAGCGGGAGGGCGCTACAATGAGCAGTTCTTC	CASSSQAGGRYNEQFF
239	1	0.000521921	TRBV5-4	TRBD2	TRBJ2-5	TRBC2	TGTGCCAGCAGCTTGCGACTAGCTCAAGAGACCCAGTACTTC	CASSLRLAQETQYF
240	1	0.000521921	TRBV5-4	TRBD1	TRBJ2-7	TRBC2	TGTGCCAGCAGCCGAAGGGCAGGGGGCAGTTTCTACGAGCAGTACTTC	CASSRRAGGSFYEQYF
241	1	0.000521921	TRBV5-5	TRBD1	TRBJ2-7	TRBC2	TGTGCCAGCAGCCCCGGGGGAGGCGCCTACGAGCAGTACTTC	CASSPGGGAYEQYF
242	1	0.000521921	TRBV5-6	TRBD1	TRBJ2-7	TRBC2	TGTGCCAGCAGCTCTCTATCCGTAGACAGGACCCCCCAGTTC	CASSSLSVDRTPQF
243	1	0.000521921	TRBV6-1		TRBJ1-4	TRBC1	TGTGCCACCAGTGGGGTTTTGGGTGGCGATGAAAAACTGTTTTTT	CATSGVLGGDEKLFF
245	1	0.000521921	TRBV6-1	TRBD1	TRBJ1-2	TRBC1	TGTGCCACTACCCCCCTGCAGGGTAAATCTGGCTACACCTTC	CATTPLQGKSGYTF
247	1	0.000521921	TRBV6-1		TRBJ1-6	TRBC1	TGTGCCAGCAGTCCGGGCTACTATAATTCACCCCTCCACTTT	CASSPGYYNSPLHF
248	1	0.000521921	TRBV6-1		TRBJ1-6	TRBC1	TGTGCCAGCAGTCCGGGCTCCTATAATTCACCCCTCCACTGT	CASSPGSYNSPLHC
249	1	0.000521921	TRBV6-1	TRBD2	TRBJ2-1	TRBC2	TGTGCCAGCAGCCTATGGACGTCGGGAGACAATGAGCAGTTCTTC	CASSLWTSGDNEQFF
244	1	0.000521921	TRBV6-2	TRBD2	TRBJ2-3	TRBC2	TGTGCCAGCAGTTACGGACTAGCGGGAGGGCCAGGAGATACGCAGTATTTT	CASSYGLAGGPGDTQYF
246	1	0.000521921	TRBV6-5	TRBD1	TRBJ1-5	TRBC1	TGTGCCAGCAGTTACAATGGGGGGTATCAGCCCCAGCATTTT	CASSYNGGYQPQHF
250	1	0.000521921	TRBV6-5	TRBD1	TRBJ2-2	TRBC2	TGTGCCAGCAGTTACTCAGGGGTCACCGGGGAGCTGTTTTTT	CASSYSGVTGELFF
251	1	0.000521921	TRBV6-5		TRBJ2-5	TRBC2	TGTGCCAGCAGCGTGGGTGGCCAAGAGACCCAGTACTTC	CASSVGGQETQYF
252	1	0.000521921	TRBV6-5	TRBD2	TRBJ2-7	TRBC2	TGTGCCAGCAGTTACTCGGGACTAGCGTCGGACGAGCAGTACTTC	CASSYSGLASDEQYF
254	1	0.000521921	TRBV7-2	TRBD1	TRBJ1-1	TRBC1	TGTGCCAGCAGCTCCTCCCGGGGGTACACTGAAGCTTTCTTT	CASSSSRGYTEAFF
255	1	0.000521921	TRBV7-2	TRBD1	TRBJ2-3	TRBC2	TGTGCCAGCAGCTTCCTGGGCAGGGGCTATACGCAGTATTTT	CASSFLGRGYTQYF
256	1	0.000521921	TRBV7-2		TRBJ2-3	TRBC2	TGTGCCAGCAGCTTAGGGGGATTTAGCACAGATACGCAGTATTTT	CASSLGGFSTDTQYF
257	1	0.000521921	TRBV7-2	TRBD2	TRBJ2-3	TRBC2	TGTGCCAGCAGCTTATTTGGTCTAGCGGTAGGGGATACGCAGTATTTG	CASSLFGLAVGDTQYL
258	1	0.000521921	TRBV7-3	TRBD1	TRBJ2-1	TRBC2	TGTGCCAGCAGCCCTGTGGGTGGCCCGGGGAATGAGCAGGTCTTC	CASSPVGGPGNEQVF
259	1	0.000521921	TRBV7-7		TRBJ2-2	TRBC2	TGTGCTAGCAGCTTAGGCTTCACCGGGGAGCTGTTTTTT	CASSLGFTGELFF
260	1	0.000521921	TRBV7-8		TRBJ2-2	TRBC2	TGTGCCAGCAGCGAGGCGGAGTCGGGCACCGGGGAGCTGTTTTTT	CASSEAESGTGELFF
261	1	0.000521921	TRBV7-8	TRBD2	TRBJ2-7	TRBC2	AGGGCCAGCAGCCACGGTCTAGCGCGAGCCTACGCGCCGTACTTC	RASSHGLARAYAPYF
262	1	0.000521921	TRBV7-8	TRBD2	TRBJ2-7	TRBC2	AGTGCCAGCAGCCCCGGACTAGCGGGAGTGTACGAGCAGTACTTC	SASSPGLAGVYEQYF
263	1	0.000521921	TRBV7-8	TRBD2	TRBJ2-7	TRBC2	TATGCCAGCAGCCCCGGACTAGCGGGAGTGTACGAGCAGTACTTC	YASSPGLAGVYEQYF
264	1	0.000521921	TRBV7-8	TRBD2	TRBJ2-7	TRBC2	TGGGCCAGCAGCCCCGGACGAGCGGGAGTGTACGAGCAGTACTTC	WASSPGRAGVYEQYF
265	1	0.000521921	TRBV7-8	TRBD2	TRBJ2-7	TRBC2	TGTGCCAGCAGCCCCGGACTAGAGGGAGTGTACGAGCAGTACTTC	CASSPGLEGVYEQYF
266	1	0.000521921	TRBV7-8	TRBD2	TRBJ2-7	TRBC2	TGTGCCAGCAGCCCCGGACTAGCGGGAGTGTACGAGCAGGACTTC	CASSPGLAGVYEQDF
267	1	0.000521921	TRBV7-8	TRBD2	TRBJ2-7	TRBC2	TGTGCCAGCAGCCCCGGACTAGCGGGAGTGTACGAGCATTACTTC	CASSPGLAGVYEHYF
268	1	0.000521921	TRBV7-8	TRBD2	TRBJ2-7	TRBC2	TGTGCCAGCAGCCCCGGACTTGCGGGAGTGTACGAGCAGTACTTC	CASSPGLAGVYEQYF
269	1	0.000521921	TRBV7-9	TRBD2	TRBJ1-5	TRBC1	TGTGCCAGCAGCTGGGGGGAGGGTCAGCCCCAGCATTTT	CASSWGEGQPQHF
270	1	0.000521921	TRBV7-9		TRBJ2-1	TRBC2	TGTGCCAGCAGCACTCAACCCGAAAGCTCCTACAATGAGCAGTTCTTC	CASSTQPESSYNEQFF
271	1	0.000521921	TRBV7-9		TRBJ2-3	TRBC2	TGTGCCAGCAGCTTAGTTTTCCCTACACGCACAGATACGCAGTATTTT	CASSLVFPTRTDTQYF
275	1	0.000521921	TRBV9		TRBJ2-1	TRBC2	TGTGCCAGCAGCGTAGAAGGGTTTCGGGATGAGCAGTTCTTC	CASSVEGFRDEQFF
276	1	0.000521921	TRBV9	TRBD1	TRBJ2-1	TRBC2	TGTGCCCGCAGCGTAGAAGGGGTTCGGGATGAGCAGTTCTTC	CARSVEGVRDEQFF
277	1	0.000521921	TRBV9	TRBD1	TRBJ2-1	TRBC2	TGTGCCAGCAGCGACCCCGGGGTGGGGTACAATGAGCAGTTCTTC	CASSDPGVGYNEQFF
278	1	0.000521921	TRBV9	TRBD1	TRBJ2-1	TRBC2	TGTGCCAGCAGCGGAGGACAGGGATCTTCCTACAAGGAGCAGTTCTTC	CASSGGQGSSYKEQFF
279	1	0.000521921	TRBV9		TRBJ2-2	TRBC2	TGTGCCAGCAGCGTAGAGAACACCGGGGAGCTGTTTTTT	CASSVENTGELFF
280	1	0.000521921	TRBV9	TRBD1	TRBJ2-3	TRBC2	TGTGCCAGCAGCGGAACCTCGCGCGGTCCCCCAGATACGCAGTATTTT	CASSGTSRGPPDTQYF
281	1	0.000521921	TRBV9	TRBD2	TRBJ2-7	TRBC2	TGTGCCAGCAGCGTAGCTACCGGGAGGTACGAGCAGTACTTC	CASSVATGRYEQYF

## Sheet: treated #2 humanized mice
Clone ID	Clone Count	Clone Fraction	V Segment	D Segment	J Segment	C Segment	CDR3 Gene Sequence	CDR3 AA Sequence
47	1	0.00075643	TRBV10-2	TRBD1	TRBJ1-4	TRBC1	TGCGCCACCACAGGACACCTAAATGAAAAACTGTTTTTT	CATTGHLNEKLFF
48	1	0.00075643	TRBV10-3	TRBD1	TRBJ2-2	TRBC2	TGTGCCATCAGTGAGTCCGGGGGGCGAAACACCGGGGAGCTGTTTTTT	CAISESGGRNTGELFF
49	1	0.00075643	TRBV10-3	TRBD2	TRBJ2-3	TRBC2	TGTGCCACCCAGACTAGCGCTACAGGAGATACGCAGTATTTT	CATQTSATGDTQYF
50	1	0.00075643	TRBV11-3	TRBD2	TRBJ2-1	TRBC1	TGTGCCAGCAGCTTTACTAGCGGGATGGGGGAGCAGTTCATC	CASSFTSGMGEQFI
52	1	0.00075643	TRBV12-3	TRBD1	TRBJ2-1	TRBC2	TGGGCCAGCACCCAGGGTGGTTTGGTCAATGAGCAGTTCTTC	WASTQGGLVNEQFF
53	1	0.00075643	TRBV12-3	TRBD1	TRBJ2-1	TRBC2	TGCGCCAGCACCCAGGGTGGTTTGGTCAATGAGCAGTTCTTC	CASTQGGLVNEQFF
54	1	0.00075643	TRBV12-3	TRBD1	TRBJ2-1	TRBC2	TGTGCCAGCAGCCAGGGTGGTTTGCTCAATGAGCAGTTCTTC	CASSQGGLLNEQFF
55	1	0.00075643	TRBV12-3	TRBD1	TRBJ2-1	TRBC2	TGTGCCAGCAGTTTCGTGAGGGGCCACAATGAGCAGTTCTTC	CASSFVRGHNEQFF
56	1	0.00075643	TRBV12-3	TRBD1	TRBJ2-1	TRBC2	TGTGCCAGCACCCAGGGTGGATTGGTCAATGAGCAGTTCTTC	CASTQGGLVNEQFF
57	1	0.00075643	TRBV12-3	TRBD1	TRBJ2-1	TRBC2	TGTGCCAGCACCCAGGGTGGTTCGGTCAATGAGCAGTTCTTC	CASTQGGSVNEQFF
58	1	0.00075643	TRBV12-3	TRBD1	TRBJ2-1	TRBC2	TGTGCCAGCACCCAGGGTGGTTTGGTAAATGAGCAGTTCTTC	CASTQGGLVNEQFF
59	1	0.00075643	TRBV12-3	TRBD1	TRBJ2-1	TRBC2	TGTGCCAGCACCCAGGGTGGTTTGGTCAATGAGCATTTCTTC	CASTQGGLVNEHFF
60	1	0.00075643	TRBV12-3	TRBD1	TRBJ2-1	TRBC2	TGTGCCAGCACCCAGGGTGGTTTGGTCAATGTGCAGTTCTTC	CASTQGGLVNVQFF
62	1	0.00075643	TRBV12-3	TRBD1	TRBJ2-1	TRBC2	TGTGCCAGCACCCAGGGTGGTTTGGTCGATGAGCAGTTCTTC	CASTQGGLVDEQFF
63	1	0.00075643	TRBV12-3	TRBD1	TRBJ2-1	TRBC2	TGTGCCAGCACCCAGGGTGGTTTGTTCAATGAGCAGTTCTTC	CASTQGGLFNEQFF
64	1	0.00075643	TRBV12-3		TRBJ2-1	TRBC2	TGTGCCAGCACCCATGGTGGTTTGGTCAATGAGCAGTTCTTC	CASTHGGLVNEQFF
66	1	0.00075643	TRBV12-3		TRBJ2-1	TRBC2	TGTGCCAGCTCCAAGGGTGGTTTGGTCAATGAGCAGTTCTTC	CASSKGGLVNEQFF
67	1	0.00075643	TRBV12-3	TRBD1	TRBJ2-1	TRBC2	TGTGCCAGCAGTCCTCGACAGGGCGTTAACAATGAGCAGTTCTTC	CASSPRQGVNNEQFF
68	1	0.00075643	TRBV12-3		TRBJ2-3	TRBC2	TGTGCCAGCAGTTTAGGAATGGCAGATACGCAGTATTTT	CASSLGMADTQYF
69	1	0.00075643	TRBV14	TRBD1	TRBJ1-1	TRBC1	TGTGCCAGCAGCCTATACAGGCAGGGTGAAGCTTTCTTT	CASSLYRQGEAFF
70	1	0.00075643	TRBV15	TRBD1	TRBJ2-7	TRBC2	GGTGCCACCAGCAGAGGAGGGGACGGTTCCTACGAGCAGTACTTC	GATSRGGDGSYEQYF
71	1	0.00075643	TRBV15	TRBD1	TRBJ2-7	TRBC2	TGTGCCAACAGCAGAGGATGGGACGGTTCCTACGAGCAGGACTTG	CANSRGWDGSYEQDL
72	1	0.00075643	TRBV18	TRBD1	TRBJ2-1	TRBC2	TGTGCCAGCTCACCACTGGGACGGTACAATGAGCAGTTCTTC	CASSPLGRYNEQFF
73	1	0.00075643	TRBV19	TRBD2	TRBJ2-7	TRBC2	TGTGCCAGTAGTAGAGGGCCAGAATACGAGCAGTACTTC	CASSRGPEYEQYF
74	1	0.00075643	TRBV19		TRBJ2-7	TRBC2	TGTGCCAGTAGTATAGGACCAGCATACGAGCAGTACTTC	CASSIGPAYEQYF
75	1	0.00075643	TRBV19		TRBJ2-7	TRBC2	TGTGCCAGTAGTATAGGGCCAGCATACGAGCAGTTCTTC	CASSIGPAYEQFF
76	1	0.00075643	TRBV19		TRBJ2-7	TRBC2	TGTGCCAGTAGTATAGGGCCAGCATACGCGCAGTACTTC	CASSIGPAYAQYF
77	1	0.00075643	TRBV19		TRBJ2-7	TRBC2	TGTGCCAGTAGTATAGGGCCAGCATCCGAGCAGTACTTC	CASSIGPASEQYF
78	1	0.00075643	TRBV19		TRBJ2-7	TRBC2	TGTGCCAGTAGTATAGTGCCAGCATACGAGCAGTACTTC	CASSIVPAYEQYF
79	1	0.00075643	TRBV19		TRBJ2-7	TRBC2	TGTGCCATTAGTATAGGTCCAGCATACGAGCAGTACTTC	CAISIGPAYEQYF
80	1	0.00075643	TRBV19	TRBD2	TRBJ2-7	TRBC2	TGTGCCAGTAGTATCGGGACTAGCGGGAGACACGAGCAGTACTTC	CASSIGTSGRHEQYF
81	1	0.00075643	TRBV20-1	TRBD1	TRBJ1-5	TRBC1	TGCAGTGTTCCTCGTGACAGGGCACATCAGCCCCAGCATTTT	CSVPRDRAHQPQHF
82	1	0.00075643	TRBV20-1		TRBJ1-5	TRBC1	TGCAGTGCCTTAGACGGGGAACGGGGCAATCAGCCCCAGCATTTT	CSALDGERGNQPQHF
83	1	0.00075643	TRBV20-1	TRBD1	TRBJ1-5	TRBC1	TGCAGTGCTAGAGATATCGGGTGGGGGACGGAGAATCAGCCCCAGCATTTT	CSARDIGWGTENQPQHF
84	1	0.00075643	TRBV20-1	TRBD1	TRBJ2-1	TRBC2	TGCAGGGCCCCTGACCCCCAGGTGTACAATGAGCAGTTCTTC	CRAPDPQVYNEQFF
85	1	0.00075643	TRBV20-1	TRBD1	TRBJ2-1	TRBC2	TGCAGTGCCCCTGACCCCCAGGTGTACAATGAGCAGTTCGTC	CSAPDPQVYNEQFV
86	1	0.00075643	TRBV20-1	TRBD1	TRBJ2-1	TRBC2	TGCAGTGCCCCTGACCCCCCGGTGTACAATGAGCAGTTCTTC	CSAPDPPVYNEQFF
87	1	0.00075643	TRBV20-1	TRBD2	TRBJ2-1	TRBC2	TGCAGTGCTAGTGAAGCGGTAGACTACAATGAGCAGTTCTTC	CSASEAVDYNEQFF
88	1	0.00075643	TRBV20-1	TRBD2	TRBJ2-1	TRBC2	TGCAGTGCTCCGCCGGGACTAGATTACAATGAGCAGTTCGTC	CSAPPGLDYNEQFV
89	1	0.00075643	TRBV20-1	TRBD2	TRBJ2-1	TRBC2	TGCAGTGCTCCGCCGGGACTAGATTACAATGAGCAGTTCTTG	CSAPPGLDYNEQFL
90	1	0.00075643	TRBV20-1	TRBD1	TRBJ2-3	TRBC2	TGCAGTGTACACTGGACAGGGGGCACAGATACGCAGTATTTT	CSVHWTGGTDTQYF
91	1	0.00075643	TRBV20-1		TRBJ2-5	TRBC2	TGCAGGGCTCCAGAGAGACGCCTGCGGAATAACGAGACCCAGTACTTC	CRAPERRLRNNETQYF
92	1	0.00075643	TRBV20-1	TRBD1	TRBJ2-7	TRBC2	TGCAGTGAGGACAGGGGGTTCAACGAGCAGTACTTC	CSEDRGFNEQYF
93	1	0.00075643	TRBV20-1	TRBD1	TRBJ2-7	TRBC2	TGCAGTGCTAGAGACCGACAGGGCGCCGGCTACGAGCAGTACTTC	CSARDRQGAGYEQYF
94	1	0.00075643	TRBV24-1	TRBD1	TRBJ2-1	TRBC2	TGTGCCACCAGTGATTGGCAGGGAACTACTGAGCAGTTCTTC	CATSDWQGTTEQFF
95	1	0.00075643	TRBV27		TRBJ1-1	TRBC1	TGTGCCAGCAGTTTAGTGGCAGCAAATGAAGCTTTCTTT	CASSLVAANEAFF
96	1	0.00075643	TRBV27	TRBD2	TRBJ2-1	TRBC2	TGTGCCAGCAGTTGGAGCGGGAGGGACTCCAATGAGCAGTTCTTC	CASSWSGRDSNEQFF
97	1	0.00075643	TRBV27		TRBJ2-6	TRBC2	TGTGCCACCTACTCTGGGGCCAACGTCCTGACTTTC	CATYSGANVLTF
98	1	0.00075643	TRBV28		TRBJ1-1	TRBC1	TGTGCCAGCAGTTTCTTACTTATGAACACTGAAGCTTTCTTT	CASSFLLMNTEAFF
99	1	0.00075643	TRBV29-1	TRBD2	TRBJ2-2	TRBC2	TGCAGCGTTCAAGCGGGAGGGAACACCGGGGAGCTGTTTTTT	CSVQAGGNTGELFF
100	1	0.00075643	TRBV29-1		TRBJ2-5	TRBC2	TGCAGCGTTGAGTCAGGCAGGGAGACCCAGTACTTC	CSVESGRETQYF
101	1	0.00075643	TRBV3-1	TRBD1	TRBJ1-2	TRBC1	TGTGCCAGCAGCCAAGAAGGGGGGGCCTATGGCTACACCTTC	CASSQEGGAYGYTF
102	1	0.00075643	TRBV3-1	TRBD1	TRBJ1-5	TRBC1	TGTGCCAGCAGCCGGGACCCTAATCAGCCCCAGCATTTT	CASSRDPNQPQHF
103	1	0.00075643	TRBV3-1	TRBD2	TRBJ2-2	TRBC2	TGTGCCAGCAGCCAAGATCACCGGACTAGCGGGAGTTCGGAGCTGTTTTTT	CASSQDHRTSGSSELFF
104	1	0.00075643	TRBV3-1	TRBD2	TRBJ2-4	TRBC2	TGTGCCAGCAGCCAAGCTAGCGGCCTGGGTCACATTCAGTACTTC	CASSQASGLGHIQYF
105	1	0.00075643	TRBV4-1		TRBJ2-1	TRBC2	TGCGCCAGCAGCCAAGGTGCGGGGAGGTCCTACACTGAGCAGTTCTTC	CASSQGAGRSYTEQFF
106	1	0.00075643	TRBV4-1	TRBD1	TRBJ2-5	TRBC2	TGCGCCAGCAGCCAAGAACGGGGCAGGGAGACCCAGTACTTC	CASSQERGRETQYF
107	1	0.00075643	TRBV4-2		TRBJ2-7	TRBC2	TGTGCCAGCAGCCAAGACGAAACCTACGAGCAGTACTTC	CASSQDETYEQYF
108	1	0.00075643	TRBV5-1		TRBJ1-5	TRBC1	TGCGCCAGCAGCTTGGGTCAGCCCCAGCATTTT	CASSLGQPQHF
109	1	0.00075643	TRBV5-1	TRBD2	TRBJ2-3	TRBC2	TGCGCCAGCAGCATTAGCGGGGGCCCGACAGATACGCAGTATTTT	CASSISGGPTDTQYF
110	1	0.00075643	TRBV5-4		TRBJ2-2	TRBC2	TGTGCCAGCAGCACTGATGCTACAGTCACCGGGGAGCTGTTTTTT	CASSTDATVTGELFF
111	1	0.00075643	TRBV5-5	TRBD2	TRBJ2-4	TRBC2	TGTGCCAGCAGCTGGGGACTAGCGGGAGTCTATGACATTCAGTACTTC	CASSWGLAGVYDIQYF
112	1	0.00075643	TRBV5-6		TRBJ2-2	TRBC2	TGTGCCAGCTGCAGTCAGAGGATCACCGGGGAGCTGTTTTTT	CASCSQRITGELFF
113	1	0.00075643	TRBV5-6	TRBD1	TRBJ2-5	TRBC2	TGTGCCAGCTCGGACAGGGGGTCCGAGACCCAGTACTTC	CASSDRGSETQYF
114	1	0.00075643	TRBV6-1	TRBD1	TRBJ2-1	TRBC2	TGTGCCAGCAGTGAGAGGGACACCTACAATGAGCAGTTCTTC	CASSERDTYNEQFF
115	1	0.00075643	TRBV6-1		TRBJ2-7	TRBC2	TGTGCCAGGAGTGAAGAGGCCTGGCAATCCTACGAGCTGTACGTC	CARSEEAWQSYELYV
116	1	0.00075643	TRBV6-1		TRBJ2-7	TRBC2	TGTGCCAGCAGTGAAGAGGCCTGGCAATCCTACGAGCAGTACGTC	CASSEEAWQSYEQYV
120	1	0.00075643	TRBV6-1		TRBJ1-6	TRBC1	TGTGCCAGCAGTCCGGGCTCCTATAATTCACCCCTCCACTTT	CASSPGSYNSPLHF
122	1	0.00075643	TRBV6-1	TRBD1	TRBJ1-6	TRBC1	TGTGCCAGCAGTAATGACAGGGGAGCACTATCCTATAATTCACCCCTCCACTTT	CASSNDRGALSYNSPLHF
117	1	0.00075643	TRBV6-2		TRBJ2-1	TRBC2	TGTGCCAGCAGTTTCCGGCTCATGAATGATCAGTTCTTC	CASSFRLMNDQFF
118	1	0.00075643	TRBV6-2		TRBJ2-1	TRBC2	TGTGCCAGCAGTCCGGGGACCTCTTACAATGAGCAGTTCTTC	CASSPGTSYNEQFF
119	1	0.00075643	TRBV6-2	TRBD2	TRBJ2-3	TRBC2	TGTGCCAGCAGGAGACTAGCGGGATACGGGGATACGCAGTATTTT	CASRRLAGYGDTQYF
124	1	0.00075643	TRBV7-8	TRBD1	TRBJ1-6	TRBC1	TGTGCCAGCAGCTTAGTTAGGACAGCTAATTCACCCCTCCACTTT	CASSLVRTANSPLHF
125	1	0.00075643	TRBV7-9	TRBD2	TRBJ2-1	TRBC2	TGTGCCAGCAGCTCAGGACTAGCGGGCTACAATGAGCAGTTCTTC	CASSSGLAGYNEQFF
126	1	0.00075643	TRBV7-9	TRBD1	TRBJ2-1	TRBC2	TGTGCCAGCAGCTTAAGGACTCGATCCCCTACCAATGAGCAGTTCTTC	CASSLRTRSPTNEQFF
127	1	0.00075643	TRBV7-9	TRBD1	TRBJ2-1	TRBC2	TGTGCCAGCAGCTTACGGACTCGATCCCCTAACAATGAGCAGTTCTTC	CASSLRTRSPNNEQFF
128	1	0.00075643	TRBV7-9	TRBD1	TRBJ2-7	TRBC2	TGTGCCAGCAGCTTAGTCGGTATGGGGGTGTCCTACGAGCAGTACTTC	CASSLVGMGVSYEQYF
129	1	0.00075643	TRBV9		TRBJ1-4	TRBC1	TGTGCCAGCAGCGGGTCTAATGAAAAACTGTCCTTT	CASSGSNEKLSF
33	2	0.00151286	TRBV12-3	TRBD2	TRBJ2-1	TRBC2	TGTGCCAGCACCGAGGGTGGTTTGGTCAATGAGCAGTTCTTC	CASTEGGLVNEQFF
34	2	0.00151286	TRBV12-3	TRBD1	TRBJ2-1	TRBC2	TGTGCCAGCACCCCGGGTGGTTTGGTCAATGAGCAGTTCTTC	CASTPGGLVNEQFF
35	2	0.00151286	TRBV12-3	TRBD1	TRBJ2-3	TRBC2	TGTGCCAGCAGTTATACAGGGGTCGCAGATACGCAGTATTTT	CASSYTGVADTQYF
36	2	0.00151286	TRBV19		TRBJ2-7	TRBC2	TGTGCCAGTAGTATAGGGCCAGCATACGAGCAGCACTTC	CASSIGPAYEQHF
37	2	0.00151286	TRBV20-1	TRBD1	TRBJ2-1	TRBC2	TGCAGTGCTCCGGGACAGGGGGCCCATGAGCAGTTCTTC	CSAPGQGAHEQFF
38	2	0.00151286	TRBV27		TRBJ2-1	TRBC2	TGTGCCAGCAGTTGGTCAAGGCTCAATGAGCAGTTCTTC	CASSWSRLNEQFF
39	2	0.00151286	TRBV29-1	TRBD1	TRBJ2-1	TRBC2	TGCAGCGTTCGCCAGGGGGAATCTAATGAGCAGTTCTTC	CSVRQGESNEQFF
41	2	0.00151286	TRBV5-6	TRBD2	TRBJ2-1	TRBC2	TGTGCCAGCAGCAACGGACTAGCGGGTTCCCACAATGAGCAGTTCTTC	CASSNGLAGSHNEQFF
42	2	0.00151286	TRBV6-1	TRBD1	TRBJ1-6	TRBC1	TGTGCCAGCAGTAATGACAGGGGAGGACTATCCTATAATTCACCCCTCCACTTT	CASSNDRGGLSYNSPLHF
44	2	0.00151286	TRBV7-2		TRBJ2-1	TRBC2	TGTGCCAGCAGCTTACGAGGTAACAATGAGCAGTTCTTC	CASSLRGNNEQFF
46	2	0.00151286	TRBV9	TRBD1	TRBJ2-1	TRBC2	TGTGCCAGCAGCGTAGAAGGGGTTCGGGATGAGCAGTTCTTC	CASSVEGVRDEQFF
29	3	0.00226929	TRBV27	TRBD2	TRBJ2-3	TRBC2	TGTGCCAGCAGTTCCCGAGTAGCGGGGGGCATAACAGATACGCAGTATTTT	CASSSRVAGGITDTQYF
30	3	0.00226929	TRBV29-1	TRBD1	TRBJ2-5	TRBC2	TGCAGCGTTGAGACAGACAGGGGGCGGGGGGAGACCCAGTACTTC	CSVETDRGRGETQYF
31	3	0.00226929	TRBV5-1		TRBJ2-3	TRBC2	TGCGCCAGCAGCCGTCTCACAGATACGCAGTATTTT	CASSRLTDTQYF
32	3	0.00226929	TRBV7-8	TRBD2	TRBJ2-7	TRBC2	TGTGCCAGCAGCCCCGGACTAGCGGGAGTGTACGAGCAGTACTTC	CASSPGLAGVYEQYF
21	4	0.00302572	TRBV11-3	TRBD2	TRBJ2-1	TRBC2	TGTGCCAGCAGCTTTACTAGCGGGATGGGGGAGCAGTTCTTC	CASSFTSGMGEQFF
22	4	0.00302572	TRBV19	TRBD2	TRBJ1-1	TRBC1	TGTGCCAGTAGTATAGTAGGAGGGGCGAACACTGAAGCTTTCTTT	CASSIVGGANTEAFF
23	4	0.00302572	TRBV20-1	TRBD1	TRBJ1-5	TRBC1	TGCAGTGCTCCTCGTGACAGGGCACATCAGCCCCAGCATTTT	CSAPRDRAHQPQHF
24	4	0.00302572	TRBV28	TRBD1	TRBJ2-1	TRBC2	TGTGCCAGCCGATATTCATTCGACAGCAATGAGCAGTTCTTC	CASRYSFDSNEQFF
25	4	0.00302572	TRBV3-1	TRBD1	TRBJ2-3	TRBC2	TGTGCCAGCAGCCAAACAGGTCATAGCACAGATACGCAGTATTTT	CASSQTGHSTDTQYF
26	4	0.00302572	TRBV4-1		TRBJ2-1	TRBC2	TGCGCCAGCAGCCAAGGTGCGGGGAGGTCCTACAATGAGCAGTTCTTC	CASSQGAGRSYNEQFF
27	4	0.00302572	TRBV5-5		TRBJ1-5	TRBC1	TGTGCCAGCAGCCCCATATTCAAAAATCAGCCCCAGCATTTT	CASSPIFKNQPQHF
28	4	0.00302572	TRBV7-2	TRBD2	TRBJ2-1	TRBC2	TGTGCCAGCAGCTTAGCGGCTAGCAATGAGCAGTTCTTC	CASSLAASNEQFF
17	5	0.00378215	TRBV4-1	TRBD2	TRBJ2-2	TRBC2	TGCGCCAGCAGCCAACTAGCGGTCACCGGGGAGCTGTTTTTT	CASSQLAVTGELFF
18	5	0.00378215	TRBV5-6		TRBJ2-4	TRBC2	TGTGCCAGCAGCTTGGTGTCAGAATCCATTCAGTACTTC	CASSLVSESIQYF
19	5	0.00378215	TRBV6-1	TRBD1	TRBJ2-7	TRBC2	TGTGCCAGCAGTGCCCGACAGGGGAGAGACGAGCAGTACTTC	CASSARQGRDEQYF
20	5	0.00378215	TRBV7-6		TRBJ2-7	TRBC2	TGTGCCAGCAGCCGAAGCGACTCCTACGAGCAGTACTTC	CASSRSDSYEQYF
15	6	0.00453858	TRBV20-1	TRBD1	TRBJ2-7	TRBC2	TGCAGTGCGGACAGGGGGTTCAACGAGCAGTACTTC	CSADRGFNEQYF
16	6	0.00453858	TRBV27	TRBD2	TRBJ2-1	TRBC2	TGTGCCAGCAGTTGGAGCGGGAGGGCCTCCAATGAGCAGTTCTTC	CASSWSGRASNEQFF
13	7	0.00529501	TRBV12-3		TRBJ1-2	TRBC1	TGTGCCAGCAGTTCCTCGATTCGATTCGGCTACACCTTC	CASSSSIRFGYTF
14	7	0.00529501	TRBV6-5		TRBJ2-7	TRBC2	TGTGCCAGCAGTTACTCATCCGGGAGCTCCTACGAGCAGTACTTC	CASSYSSGSSYEQYF
12	9	0.00680787	TRBV20-1		TRBJ2-3	TRBC2	TGCAGTGCTAGTTCAAGATTGAAAGATACGCAGTATTTT	CSASSRLKDTQYF
11	13	0.00983359	TRBV5-6		TRBJ2-2	TRBC2	TGTGCCAGCAGCAGTCAGAGGATCACCGGGGAGCTGTTTTTT	CASSSQRITGELFF
10	14	0.01059	TRBV24-1	TRBD1	TRBJ2-1	TRBC2	TGTGCCACCATAGGGGGGGAGTACAATGAGCAGTTCTTC	CATIGGEYNEQFF
8	15	0.0113464	TRBV6-1	TRBD2	TRBJ2-1	TRBC2	TGTGCCAGCAGCCTATGGACGTCGGGAGACAATGAGCAGTTCTTC	CASSLWTSGDNEQFF
9	15	0.0113464	TRBV9	TRBD1	TRBJ2-7	TRBC2	TGTGCCAGCAGCCCAGGGTCTCACGAGCAGTACTTC	CASSPGSHEQYF
7	17	0.0128593	TRBV20-1	TRBD2	TRBJ2-1	TRBC2	TGCAGTGCTCCGCCGGGACTAGATTACAATGAGCAGTTCTTC	CSAPPGLDYNEQFF
6	20	0.0151286	TRBV2	TRBD2	TRBJ2-7	TRBC2	TGTGCCAGCAAGGGACTAGCGGGCATCTCCTACGAGCAGTACTTC	CASKGLAGISYEQYF
5	46	0.0347958	TRBV7-9	TRBD1	TRBJ2-1	TRBC2	TGTGCCAGCAGCTTAAGGACTCGATCCCCTAACAATGAGCAGTTCTTC	CASSLRTRSPNNEQFF
4	47	0.0355522	TRBV7-9	TRBD1	TRBJ2-7	TRBC2	TGTGCCAGCAGCTTAGTCGGTATGGGGGTTTCCTACGAGCAGTACTTC	CASSLVGMGVSYEQYF
3	76	0.0574887	TRBV20-1	TRBD1	TRBJ2-1	TRBC2	TGCAGTGCCCCTGACCCCCAGGTGTACAATGAGCAGTTCTTC	CSAPDPQVYNEQFF
2	114	0.086233	TRBV15	TRBD1	TRBJ2-7	TRBC2	TGTGCCACCAGCAGAGGAGGGGACGGTTCCTACGAGCAGTACTTC	CATSRGGDGSYEQYF
1	205	0.155068	TRBV19		TRBJ2-7	TRBC2	TGTGCCAGTAGTATAGGGCCAGCATACGAGCAGTACTTC	CASSIGPAYEQYF
0	541	0.409228	TRBV12-4	TRBD1	TRBJ2-1	TRBC2	TGTGCCAGCACCCAGGGTGGTTTGGTCAATGAGCAGTTCTTC	CASTQGGLVNEQFF
