# Supplementary material for: Establishment of a humanized mouse model using steady‐state peripheral blood‐derived hematopoietic stem and progenitor cells facilitates screening of cancer‐targeted T‐cell repertoires
Source: Cancer Innov. 2024 Apr 15;3(3):e118. doi: 10.1002/cai2.118 (PMC11212321; doi:10.1002/cai2.118)
Supplement: Supplementary file 4 — Supporting information. [file CAI2-3-e118-s006.xlsx]

## Sheet: Sheet1
V segment subfamilies
untreated #1 humanized mice	untreated #2 humanized mice	treated #1 humanized mice	treated #2 humanized mice
TRBV10-1	TRBV1	TRBV1	TRBV10-2
TRBV10-2	TRBV10-1	TRBV10-1	TRBV10-3
TRBV10-3	TRBV10-3	TRBV10-2	TRBV11-3
TRBV11-1	TRBV11-1	TRBV10-3	TRBV12-3
TRBV11-2	TRBV11-2	TRBV11-1	TRBV12-4
TRBV11-3	TRBV12-3	TRBV11-2	TRBV14
TRBV12-3	TRBV12-4	TRBV11-3	TRBV15
TRBV12-5	TRBV14	TRBV12-3	TRBV18
TRBV13	TRBV15	TRBV13	TRBV19
TRBV14	TRBV16	TRBV14	TRBV2
TRBV15	TRBV18	TRBV15	TRBV20-1
TRBV16	TRBV19	TRBV16	TRBV24-1
TRBV18	TRBV2	TRBV18	TRBV27
TRBV19	TRBV20-1	TRBV19	TRBV28
TRBV2	TRBV24-1	TRBV2	TRBV29-1
TRBV20-1	TRBV25-1	TRBV20-1	TRBV3-1
TRBV21-1	TRBV27	TRBV24-1	TRBV4-1
TRBV25-1	TRBV28	TRBV25-1	TRBV4-2
TRBV27	TRBV29-1	TRBV27	TRBV5-1
TRBV28	TRBV30	TRBV28	TRBV5-4
TRBV29-1	TRBV3-1	TRBV29-1	TRBV5-5
TRBV30	TRBV4-1	TRBV30	TRBV5-6
TRBV3-1	TRBV4-2	TRBV3-1	TRBV6-1
TRBV4-1	TRBV5-1	TRBV4-1	TRBV6-2
TRBV4-2	TRBV5-5	TRBV4-2	TRBV6-5
TRBV5-1	TRBV5-6	TRBV4-3	TRBV7-2
TRBV5-4	TRBV6-1	TRBV5-1	TRBV7-6
TRBV5-5	TRBV6-2	TRBV5-3	TRBV7-8
TRBV5-6	TRBV6-4	TRBV5-4	TRBV7-9
TRBV6-1	TRBV6-5	TRBV5-5	TRBV9
TRBV6-2	TRBV7-2	TRBV5-6
TRBV6-5	TRBV7-3	TRBV6-1
TRBV6-6	TRBV7-5	TRBV6-2
TRBV7-2	TRBV7-6	TRBV6-5
TRBV7-3	TRBV7-8	TRBV6-6
TRBV7-6	TRBV7-9	TRBV7-2
TRBV7-7	TRBV9	TRBV7-3
TRBV7-8		TRBV7-7
TRBV7-9		TRBV7-8
TRBV9		TRBV7-9
		TRBV9
