# Supplementary material for: Establishment of a humanized mouse model using steady‐state peripheral blood‐derived hematopoietic stem and progenitor cells facilitates screening of cancer‐targeted T‐cell repertoires
Source: Cancer Innov. 2024 Apr 15;3(3):e118. doi: 10.1002/cai2.118 (PMC11212321; doi:10.1002/cai2.118)
Supplement: Supplementary file 5 — Supporting information. [file CAI2-3-e118-s001.xlsx]

## Sheet: Sheet1
Frequency calculation for top 20 clones
	#1 humanized mice
	untreated																					treated
	0.0189946	0.0294202	0.0131391	0	0.0135676	0	0.00528421	0.00199943	0.001	0.000143	0.00771208	0.00199943	0	0	0.000857	0	0.00414167	0.000143	0.0017138	0		0.0939457	0.0610647	0.0521921	0.0501044	0.0417537	0.0417537	0.0354906	0.026096	0.0229645	0.0213987	0.0203549	0.0203549	0.0203549	0.0182672	0.0167015	0.0151357	0.0140919	0.0140919	0.013048	0.013048
																					Average value	0.0306106
Average value	0.00500575																				SEM	0.0203517
SEM	0.00774327
	#2 humanized mice
	untreated																					treated
	0.711683	0.00556793	0.0213606	0.000101	0.00384693	0.0161976	0.00253088	0.00506175	0.00759263	0.00921239	0	0	0.0379632	0.000202	0.000101	0.00799757	0.000405	0.000101	0	0		0.409228	0.155068	0.086233	0.0574887	0.0355522	0.0347958	0.0151286	0.0128593	0.0113464	0.0113464	0.01059	0.00983359	0.00680787	0.00529501	0.00529501	0.00453858	0.00453858	0.00378215	0.00378215	0.00378215
																					Average value	0.0443646
Average value	0.0414962																				SEM	0.0912175
SEM	0.154029
