# Supplementary material for: Establishment of a humanized mouse model using steady‐state peripheral blood‐derived hematopoietic stem and progenitor cells facilitates screening of cancer‐targeted T‐cell repertoires
Source: Cancer Innov. 2024 Apr 15;3(3):e118. doi: 10.1002/cai2.118 (PMC11212321; doi:10.1002/cai2.118)
Supplement: Supplementary file 6 — Supporting information. [file CAI2-3-e118-s002.xlsx]

## Sheet: #1 humanized mice
cdr3nt	cdr3aa	v	d	j	untreated	treated
TGCAGTGCTAGAGACCGACAGGGCGCCGGCTACGAGCAGTACTTC	CSARDRQGAGYEQYF	TRBV20-1	TRBD1	TRBJ2-7	0	0.0501044
TGTGCCACCAGCAGAGCGGGAGCCTCGGCAGATACGCAGTATTTT	CATSRAGASADTQYF	TRBV15	TRBD2	TRBJ2-3	0	0.0417537
TGTGCCAGCTCACCACTGGGACGGTACAATGAGCAGTTCTTC	CASSPLGRYNEQFF	TRBV18	TRBD1	TRBJ2-1	0	0.0203549
TGTGCCACCAGCAGAGCTAGAACCGGGGCCAACGTCCTGACTTTC	CATSRARTGANVLTF	TRBV15	.	TRBJ2-6	0	0.0182672
TGTGCCACCAGCAGAGTAGCAGGGGAAGAGCAGTACTTC	CATSRVAGEEQYF	TRBV15	TRBD1	TRBJ2-7	0	0.0151357
TGTGCCAGCAGTCCCAACCGGGGTGGGGTCTCTAGCACAGATACGCAGTATTTT	CASSPNRGGVSSTDTQYF	TRBV27	TRBD1	TRBJ2-3	0	0.013048
TGCGCCAGCATCCCGGGGGATGGTAGCGAGCAGTACTTC	CASIPGDGSEQYF	TRBV5-1	TRBD1	TRBJ2-7	0	0.0120042
TGTGCCAGCAGTCCTCGACAGGGCGTTAACAATGAGCAGTTCTTC	CASSPRQGVNNEQFF	TRBV12-3	TRBD1	TRBJ2-1	0	0.0114823
TGCAGTGCTCTGAGGGATGGCTACACCTTC	CSALRDGYTF	TRBV20-1	TRBD2	TRBJ1-2	0	0.00939457
TGCGCCAGCAGCTTGATGGCGGGACAGGGCAGCAATGAGCAGTTCTTC	CASSLMAGQGSNEQFF	TRBV5-1	TRBD1	TRBJ2-1	0	0.00730689
TGTGCCAGCAGCCAAGGAAAAACGCAGTATTTT	CASSQGKTQYF	TRBV3-1	.	TRBJ2-3	0	0.00626305
TGTGCCAGCAGGCGTATAGCGGGAGGAGGAGATACGCAGTATTTT	CASRRIAGGGDTQYF	TRBV28	TRBD2	TRBJ2-3	0	0.00574113
TGCAGCGTTCAAGCGGGAGGGAACACCGGGGAGCTGTTTTTT	CSVQAGGNTGELFF	TRBV29-1	TRBD2	TRBJ2-2	0	0.00521921
TGTGCCACCAGTCCCTCGACTAGTGTCCGGAGCTCCTACAATGAGCAGTTCTTC	CATSPSTSVRSSYNEQFF	TRBV24-1	TRBD2	TRBJ2-1	0	0.00521921
TGTGCCAGCACAGAAGGTACAGATACGCAGTATTTT	CASTEGTDTQYF	TRBV2	.	TRBJ2-3	0	0.00469729
TGCGCCAGCAGCTCGACTCCGGGACTAGACGGTAATGAGCAGTTCTTC	CASSSTPGLDGNEQFF	TRBV5-1	TRBD2	TRBJ2-1	0	0.00417537
TGTGCCACCAGCAGAGTAGCGGGTGAGACCCAGTACTTC	CATSRVAGETQYF	TRBV15	TRBD2	TRBJ2-5	0	0.00417537
TGTGCCAGCAGCGCCCCCAACAGTGAGCAGTACTTC	CASSAPNSEQYF	TRBV9	TRBD1	TRBJ2-7	0	0.00417537
TGTGCCAGCAGTTACTCGAAAGGACTAGCGGGAAAATCAGGGGAGCTGTTTTTT	CASSYSKGLAGKSGELFF	TRBV6-5	TRBD2	TRBJ2-2	0	0.00417537
TGTGCCTGGAGTGATATGAATAGCAATCAGCCCCAGCATTTT	CAWSDMNSNQPQHF	TRBV30	.	TRBJ1-5	0	0.00417537
TGCAGTGCTAGGGAGTTGGCTAATGAAAAACTGTTTTTT	CSARELANEKLFF	TRBV20-1	.	TRBJ1-4	0	0.00365344
TGTGCCAGCAGCCCGGACAGGGCGTCAGCTTTCTTT	CASSPDRASAFF	TRBV14	TRBD1	TRBJ1-1	0	0.00365344
TGTGCCAGCAGCGCCGACAGGGGGACTGAAGCTTTCTTT	CASSADRGTEAFF	TRBV6-6	TRBD1	TRBJ1-1	0	0.00365344
TGTGCCAGCAGCTCAGGACTAGCGGGCTACAATGAGCAGTTCTTC	CASSSGLAGYNEQFF	TRBV7-9	TRBD2	TRBJ2-1	0	0.00365344
TGTGCCAGCAGTGGGGCCGGGGACAGTAATTCACCCCTCCACTTT	CASSGAGDSNSPLHF	TRBV2	TRBD1	TRBJ1-6	0	0.00365344
TGTGCCAGCAGCCCCCGCGCAGGCAATCAGCCCCAGCATTTT	CASSPRAGNQPQHF	TRBV16	TRBD2	TRBJ1-5	0	0.00313152
TGTGCCAGCAGCGTAGTGGCAGGGGGCTACTATGGCTACACCTTC	CASSVVAGGYYGYTF	TRBV9	TRBD1	TRBJ1-2	0	0.00313152
TGTGCCAGCAGCTTAGCGGAATCCGGGAGCGGCGGGGAGCTGTTTTTT	CASSLAESGSGGELFF	TRBV7-8	TRBD1	TRBJ2-2	0	0.00313152
TGTGCCAGCAGTCGACCCCCCCTAACTAGCGGGGAATACAATGAGCAGTTCTTC	CASSRPPLTSGEYNEQFF	TRBV28	TRBD2	TRBJ2-1	0	0.00313152
TGTGCCAGCTCACCAAGGCAGGGGGACTACAATGAGCAGTTCTTC	CASSPRQGDYNEQFF	TRBV18	TRBD1	TRBJ2-1	0	0.00313152
TGCAGTGCAATTCAGGGGGCGCGGGCCAAAAACATTCAGTACTTC	CSAIQGARAKNIQYF	TRBV20-1	TRBD1	TRBJ2-4	0	0.0026096
TGCGCCAGCAGCCCCGACAGGGGGCGCGAGCAGTACTTC	CASSPDRGREQYF	TRBV5-1	TRBD1	TRBJ2-7	0	0.0026096
TGCGCCAGCAGCTTGGGCGGGACAGAGTACAATGAGCAGTTCTTC	CASSLGGTEYNEQFF	TRBV5-1	TRBD1	TRBJ2-1	0	0.0026096
TGTGCCAGCAGCAAGCGGGACAGGGGCCGTGGCTACACCTTC	CASSKRDRGRGYTF	TRBV9	TRBD1	TRBJ1-2	0	0.0026096
TGTGCCAGCAGCTATATGGGACAGGGATCTCAGCCCCAGCATTTT	CASSYMGQGSQPQHF	TRBV5-5	TRBD1	TRBJ1-5	0	0.0026096
TGTGCCAGCAGCTTAGTTGAACATTCACCCCTCCACTTT	CASSLVEHSPLHF	TRBV11-2	.	TRBJ1-6	0	0.0026096
TGTGCCAGTAGTATTTCCCAGGACACTGAAGCTTTCTTT	CASSISQDTEAFF	TRBV19	.	TRBJ1-1	0	0.0026096
TGCAGTGCTAGAGATCCGATCACTAGCGGGGGTGGGATCGATGAGCAGTTCTTC	CSARDPITSGGGIDEQFF	TRBV20-1	TRBD2	TRBJ2-1	0	0.00208768
TGCGCCAGCAACCCATCGGGGGTCGGTGAAGCTTTCTTT	CASNPSGVGEAFF	TRBV5-1	TRBD1	TRBJ1-1	0	0.00208768
TGCGCCAGCAGCCCTGACACGGGTGGGGAAGCTTTCTTT	CASSPDTGGEAFF	TRBV5-1	.	TRBJ1-1	0	0.00208768
TGTGCCACCAGCAGAGTGGCAGGAGAGACCCAGTACTTC	CATSRVAGETQYF	TRBV15	.	TRBJ2-5	0	0.00208768
TGTGCCACCAGCATTTCGTGGGGGAACACTGAAGCTTTCTTT	CATSISWGNTEAFF	TRBV15	.	TRBJ1-1	0	0.00208768
TGTGCCACCGGACAGGGTTTCTACGAGCAGTACTTC	CATGQGFYEQYF	TRBV6-2	TRBD1	TRBJ2-7	0	0.00208768
TGTGCCAGCAGCCCCACAGGGAGCACTGAAGCTTTCTTT	CASSPTGSTEAFF	TRBV7-2	TRBD1	TRBJ1-1	0	0.00208768
TGTGCCAGCAGCGACCCGAAGGAGCTGTTTTTT	CASSDPKELFF	TRBV9	.	TRBJ2-2	0	0.00208768
TGTGCCAGCAGCTTGGCCGCGTGGGGGGCGGAGACCCAGTACTTC	CASSLAAWGAETQYF	TRBV5-6	TRBD1	TRBJ2-5	0	0.00208768
TGTGCCAGCAGTCCGGGCTCCTATAATTCACCCCTCCACTTT	CASSPGSYNSPLHF	TRBV6-1	.	TRBJ1-6	0	0.00208768
TGTGCCAGCAGTTCGACAGGGCGAGATGACGAGCAGTACTTC	CASSSTGRDDEQYF	TRBV28	TRBD1	TRBJ2-7	0	0.00208768
TGTGCCAGCGCCCCCAGGGCCCCCAACTATGGCTACACCTTC	CASAPRAPNYGYTF	TRBV6-1	TRBD2	TRBJ1-2	0	0.00208768
TGTGCCATCAGTGAAGGCGTACGGTGGACTAGCGGAGCGAACACCGGGGAGCTGTTTTTT	CAISEGVRWTSGANTGELFF	TRBV10-3	TRBD2	TRBJ2-2	0	0.00208768
TGCAGTGCTAGAGACAGGGCAGGGGCTGGGTACGAGCAGTACTTC	CSARDRAGAGYEQYF	TRBV20-1	TRBD1	TRBJ2-7	0	0.00156576
TGCAGTGCTAGCGGGAGCGTAGAGACCCAGTACTTC	CSASGSVETQYF	TRBV20-1	TRBD2	TRBJ2-5	0	0.00156576
TGCAGTGCTATCGGGACTCCCCCGTTGGTGGGGGAGCAGTACTTC	CSAIGTPPLVGEQYF	TRBV20-1	TRBD2	TRBJ2-7	0	0.00156576
TGCGCCAGCAGCCAATCAGGGGACATTCAGTACTTC	CASSQSGDIQYF	TRBV4-3	TRBD1	TRBJ2-4	0	0.00156576
TGCGCCAGCAGCCTAGGGACTGGAAATCTACGGGAGCAGTACTTC	CASSLGTGNLREQYF	TRBV4-1	TRBD2	TRBJ2-7	0	0.00156576
TGCGCCAGCAGCTTGGGGAGTTTCTCCTACAATGAGCAGTTCTTC	CASSLGSFSYNEQFF	TRBV5-1	.	TRBJ2-1	0	0.00156576
TGCGCCAGCAGTGCGCCAGAAACCTACGAGCAGTACTTC	CASSAPETYEQYF	TRBV10-2	.	TRBJ2-7	0	0.00156576
TGTGCCACCAGCGGTGGGACAGGGGTTCCTGAAGCTTTCTTT	CATSGGTGVPEAFF	TRBV15	TRBD1	TRBJ1-1	0	0.00156576
TGTGCCACCCGAGGGTCTCTAGCCAAAAACATTCAGTACTTC	CATRGSLAKNIQYF	TRBV27	TRBD2	TRBJ2-4	0	0.00156576
TGTGCCAGCAAGGGGTCCACTGAAGCTTTCTTT	CASKGSTEAFF	TRBV27	TRBD1	TRBJ1-1	0	0.00156576
TGTGCCAGCAGCCAAGAACCGGGACGAAGAGAGACCCAGTACTTC	CASSQEPGRRETQYF	TRBV4-2	TRBD1	TRBJ2-5	0	0.00156576
TGTGCCAGCAGCCAAGATCTGAGAGCGCAGTATTTT	CASSQDLRAQYF	TRBV3-1	.	TRBJ2-3	0	0.00156576
TGTGCCAGCAGCCACCGGACACCAACTAATGAAAAACTGTTTTTT	CASSHRTPTNEKLFF	TRBV16	TRBD1	TRBJ1-4	0	0.00156576
TGTGCCAGCAGCCCGAGAGGGGCCAACTATGGCTACACCTTC	CASSPRGANYGYTF	TRBV7-8	TRBD1	TRBJ1-2	0	0.00156576
TGTGCCAGCAGCCTCGAGCGATCGAACACCGGGGAGCTGTTTTTT	CASSLERSNTGELFF	TRBV4-2	.	TRBJ2-2	0	0.00156576
TGTGCCAGCAGCGGCTCGAACACTGAAGCTTTCTTT	CASSGSNTEAFF	TRBV9	.	TRBJ1-1	0	0.00156576
TGTGCCAGCAGCTCGACAAGCAGTTGGGCAGATACGCAGTATTTT	CASSSTSSWADTQYF	TRBV11-3	.	TRBJ2-3	0	0.00156576
TGTGCCAGCAGCTCGACGGGACCAGCGGGAGGAGAAGATACGCAGTATTTT	CASSSTGPAGGEDTQYF	TRBV5-6	TRBD2	TRBJ2-3	0	0.00156576
TGTGCCAGCAGCTTAGAAAGACTAGCGGGCCCGAATGAGCAGTTCTTC	CASSLERLAGPNEQFF	TRBV7-3	TRBD2	TRBJ2-1	0	0.00156576
TGTGCCAGCAGCTTGGCGAGTACCTACGAGCAGTACGTC	CASSLASTYEQYV	TRBV5-5	.	TRBJ2-7	0	0.00156576
TGTGCCAGCAGGAAACAGGGGGCGTACACTGAAGCTTTCTTT	CASRKQGAYTEAFF	TRBV27	TRBD1	TRBJ1-1	0	0.00156576
TGTGCCAGCAGTTACGGGCAGGTCAGGGCCGGAAACACCATATATTTT	CASSYGQVRAGNTIYF	TRBV6-5	TRBD2	TRBJ1-3	0	0.00156576
TGTGCCAGCAGTTACGGGGGAAACGAGCAGTACTTC	CASSYGGNEQYF	TRBV7-3	TRBD1	TRBJ2-7	0	0.00156576
TGTGCCAGCAGTTTCCGGCTCATGAATGAGCAGTTCTTC	CASSFRLMNEQFF	TRBV6-2	.	TRBJ2-1	0	0.00156576
TGTGCCATCAGTGAGAGAGGTAATGAGCAGTTCTTC	CAISERGNEQFF	TRBV10-3	.	TRBJ2-1	0	0.00156576
TGCACCAGCAGCCCGCGGACTAGCGGGGGACTACCTTACAATGAGCAGTTCTTC	CTSSPRTSGGLPYNEQFF	TRBV1	TRBD2	TRBJ2-1	0	0.00104384
TGCAGTGCTAGAGATGGTGGCGGGGAGCTGTTTTTT	CSARDGGGELFF	TRBV20-1	.	TRBJ2-2	0	0.00104384
TGCGCCAGCAGCCAAGAACTAGCGGGAGGGCCTAGAGATACGCAGTATTTT	CASSQELAGGPRDTQYF	TRBV4-3	TRBD2	TRBJ2-3	0	0.00104384
TGCGCCAGCAGCCAAGGACTAGCGGGGTTCAATGAGCAGTTCTTC	CASSQGLAGFNEQFF	TRBV4-3	TRBD2	TRBJ2-1	0	0.00104384
TGCGCCAGCAGCCACCAGTCGAACACTGAAGCTTTCTTT	CASSHQSNTEAFF	TRBV4-1	.	TRBJ1-1	0	0.00104384
TGCGCCAGCAGCCCAAACAGTAACACCGGGGAGCTGTTTTTT	CASSPNSNTGELFF	TRBV4-1	.	TRBJ2-2	0	0.00104384
TGCGCCAGCAGTTTTCCGGGACAGGGTAACACTGAAGCTTTCTTT	CASSFPGQGNTEAFF	TRBV10-2	TRBD1	TRBJ1-1	0	0.00104384
TGTGCCACCAGCAGTGTGGCAGGGGAGACCCAGTACTTC	CATSSVAGETQYF	TRBV15	TRBD1	TRBJ2-5	0	0.00104384
TGTGCCACCAGTGACCCCAGCGGGAGGGTGGTCGAGCAGTTCTTC	CATSDPSGRVVEQFF	TRBV24-1	TRBD2	TRBJ2-1	0	0.00104384
TGTGCCACCAGTGATTTCCGGACGCGGGGCCAGGGGCCCCAGCATTTT	CATSDFRTRGQGPQHF	TRBV24-1	TRBD1	TRBJ1-5	0	0.00104384
TGTGCCAGCAAACCCACTCCCCGAGGAGGGACAGGTACGCTTGAAGCTTTCTTT	CASKPTPRGGTGTLEAFF	TRBV19	TRBD1	TRBJ1-1	0	0.00104384
TGTGCCAGCAGCCAAGCTAGCGGCCTGGGGCACATTCAGTACTTC	CASSQASGLGHIQYF	TRBV3-1	TRBD2	TRBJ2-4	0	0.00104384
TGTGCCAGCAGCCAATTAAAAAAACCTGAGAGGGGCTACACCTTC	CASSQLKKPERGYTF	TRBV16	.	TRBJ1-2	0	0.00104384
TGTGCCAGCAGCCACGGACTAGCGGGAGTGTACGAGCAGTACTTC	CASSHGLAGVYEQYF	TRBV7-8	TRBD2	TRBJ2-7	0	0.00104384
TGTGCCAGCAGCCCTGTGGGTGGCCCGGGGAATGAGCAGTTCTTC	CASSPVGGPGNEQFF	TRBV7-3	TRBD1	TRBJ2-1	0	0.00104384
TGTGCCAGCAGCGGACCCCCGCTAGCGGGAGATAATGAGCAGTTCTTC	CASSGPPLAGDNEQFF	TRBV5-5	TRBD2	TRBJ2-1	0	0.00104384
TGTGCCAGCAGCGGAGGACAGGGATCTTCCTACAATGAGCAGTTCTTC	CASSGGQGSSYNEQFF	TRBV9	TRBD1	TRBJ2-1	0	0.00104384
TGTGCCAGCAGCTCCGCCGGGGGGTACACTGAAGCTTTCTTT	CASSSAGGYTEAFF	TRBV7-2	TRBD1	TRBJ1-1	0	0.00104384
TGTGCCAGCAGCTTAGGACTAGCGGGAGGACCTTTATACGAGCAGTACTTC	CASSLGLAGGPLYEQYF	TRBV7-2	TRBD2	TRBJ2-7	0	0.00104384
TGTGCCAGCAGCTTCATGGGGGGTTCAACCTACGAGCAGTACTTC	CASSFMGGSTYEQYF	TRBV7-9	TRBD1	TRBJ2-7	0	0.00104384
TGTGCCAGCAGCTTGGATGTGTCGGGCGGGGGAAGCTCCTACAATGAGCAGTTCTTC	CASSLDVSGGGSSYNEQFF	TRBV5-6	TRBD1	TRBJ2-1	0	0.00104384
TGTGCCAGCAGCTTGGTATGGACAGCAAATGAAAAACTGTTTTTT	CASSLVWTANEKLFF	TRBV5-5	TRBD1	TRBJ1-4	0	0.00104384
TGTGCCAGCAGTACCCGGGGACAGACTTTCTACGAGCAGTACTTC	CASSTRGQTFYEQYF	TRBV6-2	TRBD1	TRBJ2-7	0	0.00104384
TGTGCCAGCAGTCACTCCCTTCTAGCGGGAATCTACAATGAGCAGTTCTTC	CASSHSLLAGIYNEQFF	TRBV12-3	TRBD2	TRBJ2-1	0	0.00104384
TGTGCCAGCAGTCCTCGACAGGGCGTTAACACTGAGCAGTTCTTC	CASSPRQGVNTEQFF	TRBV12-3	TRBD1	TRBJ2-1	0	0.00104384
TGTGCCAGCAGTCGGCCGGGACAGGGGTACACTGAAGCTTTCTTT	CASSRPGQGYTEAFF	TRBV12-3	TRBD1	TRBJ1-1	0	0.00104384
TGTGCCAGCAGTGAGGGGGACAGGGGGCGCCGGGATACGCAGTATTTT	CASSEGDRGRRDTQYF	TRBV2	TRBD1	TRBJ2-3	0	0.00104384
TGTGCCAGCAGTTTAGAGGTAGCGGGAGGCGGGGAGACCCAGTACTTC	CASSLEVAGGGETQYF	TRBV28	TRBD2	TRBJ2-5	0	0.00104384
TGTGCCAGCAGTTTGCGGCCAACCGACACCGGGGAGCTGTTTTTT	CASSLRPTDTGELFF	TRBV12-3	.	TRBJ2-2	0	0.00104384
TGTGCCAGCATAAACAGGAACACTGAAGCTTTCTTT	CASINRNTEAFF	TRBV2	.	TRBJ1-1	0	0.00104384
TGTGCCAGCATGCGCAGTCCTAACTATGGCTACACCTTC	CASMRSPNYGYTF	TRBV27	.	TRBJ1-2	0	0.00104384
TGTGCCAGTAGTTGGATAATCGGTAATGAAAAACTGTTTTTT	CASSWIIGNEKLFF	TRBV19	.	TRBJ1-4	0	0.00104384
TGTGCCATCAGTGAGTCACCCTCTGGGGGCCTATACACCGGGGAGCTGTTTTTT	CAISESPSGGLYTGELFF	TRBV10-3	TRBD1	TRBJ2-2	0	0.00104384
TGTGCCTGGAGTGTGAGGTCTGTTCTTAATTCACCCCTCCACTTT	CAWSVRSVLNSPLHF	TRBV30	.	TRBJ1-6	0	0.00104384
AGGGCCAGCAGCCACGGTCTAGCGCGAGCCTACGCGCCGTACTTC	RASSHGLARAYAPYF	TRBV7-8	TRBD2	TRBJ2-7	0	0.000521921
AGTGCCAGCAGCCCCGGACTAGCGGGAGTGTACGAGCAGTACTTC	SASSPGLAGVYEQYF	TRBV7-8	TRBD2	TRBJ2-7	0	0.000521921
GGCAGTGCTCTGAGGGATGGCTACACCTTC	GSALRDGYTF	TRBV20-1	TRBD2	TRBJ1-2	0	0.000521921
GGCGCCAGCAGCTGGAGGAGAGGGACAGGGCAAGAGACCCAGTACTTC	GASSWRRGTGQETQYF	TRBV5-1	TRBD1	TRBJ2-5	0	0.000521921
GGTGCCACCAGCAGAGCTAGAACCGGGGCCAACGTCCTGACTTTC	GATSRARTGANVLTF	TRBV15	.	TRBJ2-6	0	0.000521921
GGTGCCAGCAGTCCTCCCGGGACCAAGATTGAAGCTTTCTTT	GASSPPGTKIEAFF	TRBV28	TRBD1	TRBJ1-1	0	0.000521921
TATGCCAGCAGCCCCGGACTAGCGGGAGTGTACGAGCAGTACTTC	YASSPGLAGVYEQYF	TRBV7-8	TRBD2	TRBJ2-7	0	0.000521921
TGCAGCGCCCGGACAGGCAGTCCTCTTAGCTATGGCTACACCTTC	CSARTGSPLSYGYTF	TRBV29-1	TRBD1	TRBJ1-2	0	0.000521921
TGCAGCGCCCGGAGAGGGAGTCCTCTTAGCTATGGCTACACCTTC	CSARRGSPLSYGYTF	TRBV29-1	TRBD1	TRBJ1-2	0	0.000521921
TGCAGCGGTCAAGCGGGAGGGAACACCGGGGAGCTGTTTTGT	CSGQAGGNTGELFC	TRBV29-1	TRBD2	TRBJ2-2	0	0.000521921
TGCAGTGCCCTCCAACCAGCGGGAGGTGGCAATGAGCAGTTCTTC	CSALQPAGGGNEQFF	TRBV20-1	TRBD2	TRBJ2-1	0	0.000521921
TGCAGTGCGAGAGACCGACAGGGCGCCGGCTACGAGCAGTACTTC	CSARDRQGAGYEQYF	TRBV20-1	TRBD1	TRBJ2-7	0	0.000521921
TGCAGTGCGAGAGACCTACAGGGCGCCGGCTACGAGCAGTACTTC	CSARDLQGAGYEQYF	TRBV20-1	TRBD1	TRBJ2-7	0	0.000521921
TGCAGTGCTAGAATGGGGGCGAACTATGGCTACACCTTC	CSARMGANYGYTF	TRBV20-1	TRBD1	TRBJ1-2	0	0.000521921
TGCAGTGCTAGAGACCGACAGGTCGCCGGCTACGAGCAGTACTTC	CSARDRQVAGYEQYF	TRBV20-1	TRBD1	TRBJ2-7	0	0.000521921
TGCAGTGCTAGATATGGTGGCGGGGAGCTGTTTTTT	CSARYGGGELFF	TRBV20-1	.	TRBJ2-2	0	0.000521921
TGCAGTGCTAGGGAGTTGGGTAATGAAAAACTGTTTTTT	CSARELGNEKLFF	TRBV20-1	.	TRBJ1-4	0	0.000521921
TGCAGTGCTAGTTCAAGATTGAAAGATACGCAGTATTTG	CSASSRLKDTQYL	TRBV20-1	.	TRBJ2-3	0	0.000521921
TGCAGTGCTAGTTGGAGAAATGAGCAGTTCTTC	CSASWRNEQFF	TRBV20-1	.	TRBJ2-1	0	0.000521921
TGCAGTGCTCCCCCCCTGGCGTTACCGGATGAAAAACTGTTTTTT	CSAPPLALPDEKLFF	TRBV20-1	TRBD1	TRBJ1-4	0	0.000521921
TGCGCCAGCACCTACGTGGCAACCGGGATCTACACCGGGGAGCTGTTTTTT	CASTYVATGIYTGELFF	TRBV4-1	TRBD1	TRBJ2-2	0	0.000521921
TGCGCCAGCAGAGCACTAGCGGGACTTAACCCCGGGGAGCTGTTTTTT	CASRALAGLNPGELFF	TRBV4-1	TRBD2	TRBJ2-2	0	0.000521921
TGCGCCAGCAGCACTTATAGCAATCAGCCCCAGCATTTT	CASSTYSNQPQHF	TRBV5-1	.	TRBJ1-5	0	0.000521921
TGCGCCAGCAGCCAAGCTAAGGACAGGGCGGGCGAGCAGTACTTC	CASSQAKDRAGEQYF	TRBV4-1	TRBD1	TRBJ2-7	0	0.000521921
TGCGCCAGCAGCCCAGGACAGGGGAAGGAGAATGGCTACACCTTC	CASSPGQGKENGYTF	TRBV4-3	TRBD1	TRBJ1-2	0	0.000521921
TGCGCCAGCAGCCCCCCTAGCGGGAGGTTCAATGAGCAGTTCTTC	CASSPPSGRFNEQFF	TRBV5-1	TRBD2	TRBJ2-1	0	0.000521921
TGCGCCAGCAGCCCGGGTCATGACTGGTCGTTTAACGAGCAGTACTTC	CASSPGHDWSFNEQYF	TRBV4-1	.	TRBJ2-7	0	0.000521921
TGCGCCAGCAGCTTGGGCGGGACAGAGTACAATGATCAGTTCTTC	CASSLGGTEYNDQFF	TRBV5-1	TRBD1	TRBJ2-1	0	0.000521921
TGCGCCAGCAGCTTGGGGCCGCGGGATGTGCAGTTCTTC	CASSLGPRDVQFF	TRBV5-1	TRBD2	TRBJ2-1	0	0.000521921
TGCGCCAGCAGTGAAAATCCGGGTGGTCTCGGGGAGCTGATTTTT	CASSENPGGLGELIF	TRBV10-1	TRBD1	TRBJ2-2	0	0.000521921
TGCGCCAGCATCCCGGGGGAGGGTAGCGAGCAGTACTTC	CASIPGEGSEQYF	TRBV5-1	TRBD1	TRBJ2-7	0	0.000521921
TGCGGCAGCAGTGAAAATCCGGGTGGTCTCGGGGAGCTTTTTTTT	CGSSENPGGLGELFF	TRBV10-1	TRBD1	TRBJ2-2	0	0.000521921
TGGGCCACCAGCAGAGTAGCAGGGGAAGAGCAGTACTTC	WATSRVAGEEQYF	TRBV15	TRBD1	TRBJ2-7	0	0.000521921
TGGGCCAGCAGCCCCGGACGAGCGGGAGTGTACGAGCAGTACTTC	WASSPGRAGVYEQYF	TRBV7-8	TRBD2	TRBJ2-7	0	0.000521921
TGGGCCAGCTCACTTGACAGTTCCTACGAGCAGTACTTC	WASSLDSSYEQYF	TRBV18	TRBD1	TRBJ2-7	0	0.000521921
TGTGACAGCAGTTTAGGCACGGACATTCAGTACTTC	CDSSLGTDIQYF	TRBV12-3	.	TRBJ2-4	0	0.000521921
TGTGCCACCAGCAGAGTAGCTGGGGAAGAGCAGTACTTC	CATSRVAGEEQYF	TRBV15	.	TRBJ2-7	0	0.000521921
TGTGCCACCAGTCCCTCGACTAGTGTCCGGAGCTCCTACAAGGAGCAGTTCTTC	CATSPSTSVRSSYKEQFF	TRBV24-1	TRBD2	TRBJ2-1	0	0.000521921
TGTGCCACCAGTGATTCCCGAGAACTACATTTCACAGATACGCAGTATTTT	CATSDSRELHFTDTQYF	TRBV24-1	.	TRBJ2-3	0	0.000521921
TGTGCCACCAGTGGGGTTTTGGGTGGCGATGAAAAACTGTTTTTT	CATSGVLGGDEKLFF	TRBV6-1	.	TRBJ1-4	0	0.000521921
TGTGCCACCCGCAGAGTAGCAGGGGAAGAGCAGTACTTC	CATRRVAGEEQYF	TRBV15	TRBD1	TRBJ2-7	0	0.000521921
TGTGCCACCTGCAGAGCGGGAGCCTCGGCAGATACGCAGTATTTT	CATCRAGASADTQYF	TRBV15	TRBD2	TRBJ2-3	0	0.000521921
TGTGCCACTACCCCCCTGCAGGGTAAATCTGGCTACACCTTC	CATTPLQGKSGYTF	TRBV6-1	TRBD1	TRBJ1-2	0	0.000521921
TGTGCCACTAGCAGAGCGGGAGCCTCGGCAGATACGCAGTATTTT	CATSRAGASADTQYF	TRBV15	TRBD2	TRBJ2-3	0	0.000521921
TGTGCCAGAAGCTCACACCTAGCGGGGGCACCTACCGTCACCTACAATGAGCAGTTCTTC	CARSSHLAGAPTVTYNEQFF	TRBV5-3	TRBD2	TRBJ2-1	0	0.000521921
TGTGCCAGCAACCAAGACGAAACCTACGAGCAGTACTTC	CASNQDETYEQYF	TRBV4-2	.	TRBJ2-7	0	0.000521921
TGTGCCAGCAACCCCACTCCCCGAGGAGGGACAGGTACGCTTGAAGCTTTCTTT	CASNPTPRGGTGTLEAFF	TRBV19	TRBD1	TRBJ1-1	0	0.000521921
TGTGCCAGCACCCCCCCGGACAGCCAAGAGACCCAGTACTTC	CASTPPDSQETQYF	TRBV27	TRBD1	TRBJ2-5	0	0.000521921
TGTGCCAGCACCGCCCCGGACAGCCACGAGACCCAGTACTTC	CASTAPDSHETQYF	TRBV27	TRBD1	TRBJ2-5	0	0.000521921
TGTGCCAGCACCTCCCCGGACAGCCAAGAGACCCAGTACGTC	CASTSPDSQETQYV	TRBV27	TRBD1	TRBJ2-5	0	0.000521921
TGTGCCAGCAGAGGGGGAAGTCCGACTACCCGCCATGGCTACACCTTC	CASRGGSPTTRHGYTF	TRBV2	TRBD1	TRBJ1-2	0	0.000521921
TGTGCCAGCAGCACTACTACCGGGACAGATGGCTACACCTTC	CASSTTTGTDGYTF	TRBV11-2	TRBD1	TRBJ1-2	0	0.000521921
TGTGCCAGCAGCACTCAACCCGAAAGCTCCTACAATGAGCAGTTCTTC	CASSTQPESSYNEQFF	TRBV7-9	.	TRBJ2-1	0	0.000521921
TGTGCCAGCAGCCAAGAAGCGGGACAGATTAATGAAAAACTGTTTTTT	CASSQEAGQINEKLFF	TRBV4-2	TRBD1	TRBJ1-4	0	0.000521921
TGTGCCAGCAGCCAAGTCTTCAACGATGAGCAGTTCTTC	CASSQVFNDEQFF	TRBV4-2	.	TRBJ2-1	0	0.000521921
TGTGCCAGCAGCCACGACGAAACCTACGAGCAGTACTTC	CASSHDETYEQYF	TRBV4-2	.	TRBJ2-7	0	0.000521921
TGTGCCAGCAGCCCCGGACTAGAGGGAGTGTACGAGCAGTACTTC	CASSPGLEGVYEQYF	TRBV7-8	TRBD2	TRBJ2-7	0	0.000521921
TGTGCCAGCAGCCCCGGACTAGCGGGAGTGTACGAGCAGGACTTC	CASSPGLAGVYEQDF	TRBV7-8	TRBD2	TRBJ2-7	0	0.000521921
TGTGCCAGCAGCCCCGGACTAGCGGGAGTGTACGAGCATTACTTC	CASSPGLAGVYEHYF	TRBV7-8	TRBD2	TRBJ2-7	0	0.000521921
TGTGCCAGCAGCCCCGGACTTGCGGGAGTGTACGAGCAGTACTTC	CASSPGLAGVYEQYF	TRBV7-8	TRBD2	TRBJ2-7	0	0.000521921
TGTGCCAGCAGCCCCGGGGGAGGCGCCTACGAGCAGTACTTC	CASSPGGGAYEQYF	TRBV5-5	TRBD1	TRBJ2-7	0	0.000521921
TGTGCCAGCAGCCCCTACGGACAGGGTAGCAATGAGCAGTTCTTC	CASSPYGQGSNEQFF	TRBV11-3	TRBD1	TRBJ2-1	0	0.000521921
TGTGCCAGCAGCCCTGTGGGTGGCCCGGGGAATGAGCAGGTCTTC	CASSPVGGPGNEQVF	TRBV7-3	TRBD1	TRBJ2-1	0	0.000521921
TGTGCCAGCAGCCGAAGGGCAGGGGGCAGTTTCTACGAGCAGTACTTC	CASSRRAGGSFYEQYF	TRBV5-4	TRBD1	TRBJ2-7	0	0.000521921
TGTGCCAGCAGCCGTCCAGCAGTCGGGACAGGGGAATCCTACAATGAGCAGTTCTTC	CASSRPAVGTGESYNEQFF	TRBV11-1	TRBD1	TRBJ2-1	0	0.000521921
TGTGCCAGCAGCGACCCCGGGGTGGGGTACAATGAGCAGTTCTTC	CASSDPGVGYNEQFF	TRBV9	TRBD1	TRBJ2-1	0	0.000521921
TGTGCCAGCAGCGAGGCGGAGTCGGGCACCGGGGAGCTGTTTTTT	CASSEAESGTGELFF	TRBV7-8	.	TRBJ2-2	0	0.000521921
TGTGCCAGCAGCGGAACCTCGCGCGGTCCCCCAGATACGCAGTATTTT	CASSGTSRGPPDTQYF	TRBV9	TRBD1	TRBJ2-3	0	0.000521921
TGTGCCAGCAGCGGAGGACAGGGATCTTCCTACAAGGAGCAGTTCTTC	CASSGGQGSSYKEQFF	TRBV9	TRBD1	TRBJ2-1	0	0.000521921
TGTGCCAGCAGCGTAGAAGGGTTTCGGGATGAGCAGTTCTTC	CASSVEGFRDEQFF	TRBV9	.	TRBJ2-1	0	0.000521921
TGTGCCAGCAGCGTAGCTACCGGGAGGTACGAGCAGTACTTC	CASSVATGRYEQYF	TRBV9	TRBD2	TRBJ2-7	0	0.000521921
TGTGCCAGCAGCTCCTCCCGGGGGTACACTGAAGCTTTCTTT	CASSSSRGYTEAFF	TRBV7-2	TRBD1	TRBJ1-1	0	0.000521921
TGTGCCAGCAGCTCTCTATCCGTAGACAGGACCCCCCAGTTC	CASSSLSVDRTPQF	TRBV5-6	TRBD1	TRBJ2-7	0	0.000521921
TGTGCCAGCAGCTGGGGGGAGGGTCAGCCCCAGCATTTT	CASSWGEGQPQHF	TRBV7-9	TRBD2	TRBJ1-5	0	0.000521921
TGTGCCAGCAGCTTAGGGGGATTTAGCACAGATACGCAGTATTTT	CASSLGGFSTDTQYF	TRBV7-2	.	TRBJ2-3	0	0.000521921
TGTGCCAGCAGCTTAGTTGAACATTCACGCCTCCACTTT	CASSLVEHSRLHF	TRBV11-2	.	TRBJ1-6	0	0.000521921
TGTGCCAGCAGCTTAGTTTTCCCTACACGCACAGATACGCAGTATTTT	CASSLVFPTRTDTQYF	TRBV7-9	.	TRBJ2-3	0	0.000521921
TGTGCCAGCAGCTTATTTGGTCTAGCGGTAGGGGATACGCAGTATTTG	CASSLFGLAVGDTQYL	TRBV7-2	TRBD2	TRBJ2-3	0	0.000521921
TGTGCCAGCAGCTTGCGACTAGCTCAAGAGACCCAGTACTTC	CASSLRLAQETQYF	TRBV5-4	TRBD2	TRBJ2-5	0	0.000521921
TGTGCCAGCAGGCCTCGACAGGGCGTTAACAATGAGCAGTTCTTC	CASRPRQGVNNEQFF	TRBV12-3	TRBD1	TRBJ2-1	0	0.000521921
TGTGCCAGCAGTCCCAACCGGGGTGGTGTCTCTAGCACAGATACGCAGTATTTT	CASSPNRGGVSSTDTQYF	TRBV27	TRBD1	TRBJ2-3	0	0.000521921
TGTGCCAGCAGTCCCAACCGGGGTGTGGTCTCTAGCACAGATACGCAGTATTTT	CASSPNRGVVSSTDTQYF	TRBV27	TRBD1	TRBJ2-3	0	0.000521921
TGTGCCAGCAGTCCGGGCTACTATAATTCACCCCTCCACTTT	CASSPGYYNSPLHF	TRBV6-1	.	TRBJ1-6	0	0.000521921
TGTGCCAGCAGTCCGGGCTCCTATAATTCACCCCTCCACTGT	CASSPGSYNSPLHC	TRBV6-1	.	TRBJ1-6	0	0.000521921
TGTGCCAGCAGTCCTCCCGGGACCAAGATTGAAGCTTTCTTT	CASSPPGTKIEAFF	TRBV28	TRBD1	TRBJ1-1	0	0.000521921
TGTGCCAGCAGTCGAGGGACTACGGGGGATACGCAGTATTTT	CASSRGTTGDTQYF	TRBV2	TRBD2	TRBJ2-3	0	0.000521921
TGTGCCAGCAGTGAATTGGCGTCAGGGAAAAATGAGCAGTTCTTC	CASSELASGKNEQFF	TRBV25-1	TRBD1	TRBJ2-1	0	0.000521921
TGTGCCAGCAGTGACCCGAGCTCCTACGAGCAGTACTTC	CASSDPSSYEQYF	TRBV2	.	TRBJ2-7	0	0.000521921
TGTGCCAGCAGTGGGTCCGGTCTGGGACAGGAGAACACTGAAGCTTTCTTT	CASSGSGLGQENTEAFF	TRBV25-1	TRBD1	TRBJ1-1	0	0.000521921
TGTGCCAGCAGTGGGTCCGGTCTGGGACAGGCGAACACTGAAGCTTTCTGT	CASSGSGLGQANTEAFC	TRBV25-1	TRBD1	TRBJ1-1	0	0.000521921
TGTGCCAGCAGTTACAATGGGGGGTATCAGCCCCAGCATTTT	CASSYNGGYQPQHF	TRBV6-5	TRBD1	TRBJ1-5	0	0.000521921
TGTGCCAGCAGTTACGGACTAGCGGGAGGGCCAGGAGATACGCAGTATTTT	CASSYGLAGGPGDTQYF	TRBV6-2	TRBD2	TRBJ2-3	0	0.000521921
TGTGCCAGCAGTTACTCAGGGGTCACCGGGGAGCTGTTTTTT	CASSYSGVTGELFF	TRBV6-5	TRBD1	TRBJ2-2	0	0.000521921
TGTGCCAGCAGTTACTCGGGACTAGCGTCGGACGAGCAGTACTTC	CASSYSGLASDEQYF	TRBV6-5	TRBD2	TRBJ2-7	0	0.000521921
TGTGCCAGCAGTTCAACTCTAGCGGGAGGGGAGACCCAGTACTTC	CASSSTLAGGETQYF	TRBV2	TRBD2	TRBJ2-5	0	0.000521921
TGTGCCAGCAGTTTAGCGCAGGGCACTGGAAACACCATATATTTT	CASSLAQGTGNTIYF	TRBV12-3	.	TRBJ1-3	0	0.000521921
TGTGCCAGCAGTTTGCGGCCAACCGACACCGGGGAGCTGATTTTT	CASSLRPTDTGELIF	TRBV12-3	.	TRBJ2-2	0	0.000521921
TGTGCCAGCAGTTTGGAACAGGGGGCCGGGAACACTGAAGCTTTCTTT	CASSLEQGAGNTEAFF	TRBV28	TRBD1	TRBJ1-1	0	0.000521921
TGTGCCAGCAGTTTTACCACAGATACGCAGTATTTT	CASSFTTDTQYF	TRBV12-3	.	TRBJ2-3	0	0.000521921
TGTGCCAGCCGTCCCAACCGGGGTGGGGTCTCTAGCACAGATACGCAGTATTTT	CASRPNRGGVSSTDTQYF	TRBV27	TRBD1	TRBJ2-3	0	0.000521921
TGTGCCAGCTCCGGGGCGAGCGGCATCTCCTACAATGAGCAGTTCTTC	CASSGASGISYNEQFF	TRBV11-2	TRBD2	TRBJ2-1	0	0.000521921
TGTGCCAGTAGGGTGGCTCACGGAAGGAACACCGGGGAGCTGTTTTTT	CASRVAHGRNTGELFF	TRBV19	.	TRBJ2-2	0	0.000521921
TGTGCCAGTAGGGTGGCTCACGGAAGGAACACCTGGGAGCTGTTTTTT	CASRVAHGRNTWELFF	TRBV19	.	TRBJ2-2	0	0.000521921
TGTGCCAGTAGTATCTCTCAGGACACTGACGCTTTCTTT	CASSISQDTDAFF	TRBV19	.	TRBJ1-1	0	0.000521921
TGTGCCATCACCTCCCCGGACAGCCAAGAGACCCAGTACTTC	CAITSPDSQETQYF	TRBV27	TRBD1	TRBJ2-5	0	0.000521921
TGTGCCCGCAGCGTAGAAGGGGTTCGGGATGAGCAGTTCTTC	CARSVEGVRDEQFF	TRBV9	TRBD1	TRBJ2-1	0	0.000521921
TGTGCCTGGAGTGATATGAATAGCACTCAGCCCCAGCATTTT	CAWSDMNSTQPQHF	TRBV30	.	TRBJ1-5	0	0.000521921
TGTGCCTGGGCCGGACTAGCGGGCACCTACGAGCAGTACTTC	CAWAGLAGTYEQYF	TRBV30	TRBD2	TRBJ2-7	0	0.000521921
TGTTCCAGCAGCCCCCCAGGGAGCGCCTACAATGAGCAGTTCTTC	CSSSPPGSAYNEQFF	TRBV28	TRBD1	TRBJ2-1	0	0.000521921

## Sheet: #2 humanized mice
cdr3nt	cdr3aa	v	d	j	untreated	treated
TGTGCCACCATAGGGGGGGAGTACAATGAGCAGTTCTTC	CATIGGEYNEQFF	TRBV24-1	TRBD1	TRBJ2-1	0	0.01059
TGTGCCAGCAGCAGTCAGAGGATCACCGGGGAGCTGTTTTTT	CASSSQRITGELFF	TRBV5-6	.	TRBJ2-2	0	0.00983359
TGCGCCAGCAGCCAACTAGCGGTCACCGGGGAGCTGTTTTTT	CASSQLAVTGELFF	TRBV4-1	TRBD2	TRBJ2-2	0	0.00378215
TGTGCCAGCAGTGCCCGACAGGGGAGAGACGAGCAGTACTTC	CASSARQGRDEQYF	TRBV6-1	TRBD1	TRBJ2-7	0	0.00378215
TGTGCCAGCAGCTTGGTGTCAGAATCCATTCAGTACTTC	CASSLVSESIQYF	TRBV5-6	.	TRBJ2-4	0	0.00378215
TGTGCCAGCAGCTTTACTAGCGGGATGGGGGAGCAGTTCTTC	CASSFTSGMGEQFF	TRBV11-3	TRBD2	TRBJ2-1	0	0.00302572
TGCGCCAGCAGCCAAGGTGCGGGGAGGTCCTACAATGAGCAGTTCTTC	CASSQGAGRSYNEQFF	TRBV4-1	.	TRBJ2-1	0	0.00302572
TGTGCCAGCAGCCCCATATTCAAAAATCAGCCCCAGCATTTT	CASSPIFKNQPQHF	TRBV5-5	.	TRBJ1-5	0	0.00302572
TGTGCCAGCAGCCAAACAGGTCATAGCACAGATACGCAGTATTTT	CASSQTGHSTDTQYF	TRBV3-1	TRBD1	TRBJ2-3	0	0.00302572
TGTGCCAGCAGCTTAGCGGCTAGCAATGAGCAGTTCTTC	CASSLAASNEQFF	TRBV7-2	TRBD2	TRBJ2-1	0	0.00302572
TGCGCCAGCAGCCGTCTCACAGATACGCAGTATTTT	CASSRLTDTQYF	TRBV5-1	.	TRBJ2-3	0	0.00226929
TGTGCCAGCAGTTCCCGAGTAGCGGGGGGCATAACAGATACGCAGTATTTT	CASSSRVAGGITDTQYF	TRBV27	TRBD2	TRBJ2-3	0	0.00226929
TGCAGCGTTGAGACAGACAGGGGGCGGGGGGAGACCCAGTACTTC	CSVETDRGRGETQYF	TRBV29-1	TRBD1	TRBJ2-5	0	0.00226929
TGTGCCAGTAGTATAGGGCCAGCATACGAGCAGCACTTC	CASSIGPAYEQHF	TRBV19	.	TRBJ2-7	0	0.00151286
TGTGCCAGCAGTTATACAGGGGTCGCAGATACGCAGTATTTT	CASSYTGVADTQYF	TRBV12-3	TRBD1	TRBJ2-3	0	0.00151286
TGTGCCAGCAGTAATGACAGGGGAGGACTATCCTATAATTCACCCCTCCACTTT	CASSNDRGGLSYNSPLHF	TRBV6-1	TRBD1	TRBJ1-6	0	0.00151286
TGCAGCGTTCGCCAGGGGGAATCTAATGAGCAGTTCTTC	CSVRQGESNEQFF	TRBV29-1	TRBD1	TRBJ2-1	0	0.00151286
TGTGCCAGCAGCTTACGAGGTAACAATGAGCAGTTCTTC	CASSLRGNNEQFF	TRBV7-2	.	TRBJ2-1	0	0.00151286
TGTGCCAGCAGCAACGGACTAGCGGGTTCCCACAATGAGCAGTTCTTC	CASSNGLAGSHNEQFF	TRBV5-6	TRBD2	TRBJ2-1	0	0.00151286
TGCGCCAGCAGCCAAGAACGGGGCAGGGAGACCCAGTACTTC	CASSQERGRETQYF	TRBV4-1	TRBD1	TRBJ2-5	0	0.00075643
TGCAGTGAGGACAGGGGGTTCAACGAGCAGTACTTC	CSEDRGFNEQYF	TRBV20-1	TRBD1	TRBJ2-7	0	0.00075643
TGTGCCAGCAGTTTCTTACTTATGAACACTGAAGCTTTCTTT	CASSFLLMNTEAFF	TRBV28	.	TRBJ1-1	0	0.00075643
TGTGCCAGCAGCGGGTCTAATGAAAAACTGTCCTTT	CASSGSNEKLSF	TRBV9	.	TRBJ1-4	0	0.00075643
TGTGCCAGCTCACCACTGGGACGGTACAATGAGCAGTTCTTC	CASSPLGRYNEQFF	TRBV18	TRBD1	TRBJ2-1	0	0.00075643
TGTGCCAGCAGTCCTCGACAGGGCGTTAACAATGAGCAGTTCTTC	CASSPRQGVNNEQFF	TRBV12-3	TRBD1	TRBJ2-1	0	0.00075643
TGTGCCAGCAGCTCAGGACTAGCGGGCTACAATGAGCAGTTCTTC	CASSSGLAGYNEQFF	TRBV7-9	TRBD2	TRBJ2-1	0	0.00075643
TGTGCCAGCAGTCCGGGCTCCTATAATTCACCCCTCCACTTT	CASSPGSYNSPLHF	TRBV6-1	.	TRBJ1-6	0	0.00075643
TGTGCCAGCTGCAGTCAGAGGATCACCGGGGAGCTGTTTTTT	CASCSQRITGELFF	TRBV5-6	.	TRBJ2-2	0	0.00075643
TGCAGTGCTAGAGATATCGGGTGGGGGACGGAGAATCAGCCCCAGCATTTT	CSARDIGWGTENQPQHF	TRBV20-1	TRBD1	TRBJ1-5	0	0.00075643
TGCAGCGTTGAGTCAGGCAGGGAGACCCAGTACTTC	CSVESGRETQYF	TRBV29-1	.	TRBJ2-5	0	0.00075643
TGTGCCAGTAGTATAGGGCCAGCATCCGAGCAGTACTTC	CASSIGPASEQYF	TRBV19	.	TRBJ2-7	0	0.00075643
GGTGCCACCAGCAGAGGAGGGGACGGTTCCTACGAGCAGTACTTC	GATSRGGDGSYEQYF	TRBV15	TRBD1	TRBJ2-7	0	0.00075643
TGTGCCAGCAGCTTTACTAGCGGGATGGGGGAGCAGTTCATC	CASSFTSGMGEQFI	TRBV11-3	TRBD2	TRBJ2-1	0	0.00075643
TGTGCCATTAGTATAGGTCCAGCATACGAGCAGTACTTC	CAISIGPAYEQYF	TRBV19	.	TRBJ2-7	0	0.00075643
TGTGCCAGTAGTATAGGGCCAGCATACGAGCAGTTCTTC	CASSIGPAYEQFF	TRBV19	.	TRBJ2-7	0	0.00075643
TGCAGTGTTCCTCGTGACAGGGCACATCAGCCCCAGCATTTT	CSVPRDRAHQPQHF	TRBV20-1	TRBD1	TRBJ1-5	0	0.00075643
TGTGCCAGCAGTAATGACAGGGGAGCACTATCCTATAATTCACCCCTCCACTTT	CASSNDRGALSYNSPLHF	TRBV6-1	TRBD1	TRBJ1-6	0	0.00075643
TGCAGTGCCCCTGACCCCCCGGTGTACAATGAGCAGTTCTTC	CSAPDPPVYNEQFF	TRBV20-1	TRBD1	TRBJ2-1	0	0.00075643
TGTGCCAGCACCCAGGGTGGTTTGGTCAATGTGCAGTTCTTC	CASTQGGLVNVQFF	TRBV12-3	TRBD1	TRBJ2-1	0	0.00075643
TGTGCCAGTAGTATAGTGCCAGCATACGAGCAGTACTTC	CASSIVPAYEQYF	TRBV19	.	TRBJ2-7	0	0.00075643
TGTGCCAGCAGTGAAGAGGCCTGGCAATCCTACGAGCAGTACGTC	CASSEEAWQSYEQYV	TRBV6-1	.	TRBJ2-7	0	0.00075643
TGTGCCACCTACTCTGGGGCCAACGTCCTGACTTTC	CATYSGANVLTF	TRBV27	.	TRBJ2-6	0	0.00075643
TGTGCCAGCAGTTTCCGGCTCATGAATGATCAGTTCTTC	CASSFRLMNDQFF	TRBV6-2	.	TRBJ2-1	0	0.00075643
TGTGCCAACAGCAGAGGATGGGACGGTTCCTACGAGCAGGACTTG	CANSRGWDGSYEQDL	TRBV15	TRBD1	TRBJ2-7	0	0.00075643
TGCGCCAGCAGCTTGGGTCAGCCCCAGCATTTT	CASSLGQPQHF	TRBV5-1	.	TRBJ1-5	0	0.00075643
TGCGCCAGCACCCAGGGTGGTTTGGTCAATGAGCAGTTCTTC	CASTQGGLVNEQFF	TRBV12-3	TRBD1	TRBJ2-1	0	0.00075643
TGTGCCAGGAGTGAAGAGGCCTGGCAATCCTACGAGCTGTACGTC	CARSEEAWQSYELYV	TRBV6-1	.	TRBJ2-7	0	0.00075643
TGCAGGGCCCCTGACCCCCAGGTGTACAATGAGCAGTTCTTC	CRAPDPQVYNEQFF	TRBV20-1	TRBD1	TRBJ2-1	0	0.00075643
TGTGCCAGCAGTTGGAGCGGGAGGGACTCCAATGAGCAGTTCTTC	CASSWSGRDSNEQFF	TRBV27	TRBD2	TRBJ2-1	0	0.00075643
TGTGCCAGCAGTTTAGTGGCAGCAAATGAAGCTTTCTTT	CASSLVAANEAFF	TRBV27	.	TRBJ1-1	0	0.00075643
TGTGCCAGCAGCTTACGGACTCGATCCCCTAACAATGAGCAGTTCTTC	CASSLRTRSPNNEQFF	TRBV7-9	TRBD1	TRBJ2-1	0	0.00075643
TGTGCCAGCACCCAGGGTGGTTCGGTCAATGAGCAGTTCTTC	CASTQGGSVNEQFF	TRBV12-3	TRBD1	TRBJ2-1	0	0.00075643
TGTGCCAGCTCGGACAGGGGGTCCGAGACCCAGTACTTC	CASSDRGSETQYF	TRBV5-6	TRBD1	TRBJ2-5	0	0.00075643
TGTGCCAGCAGCCAAGCTAGCGGCCTGGGTCACATTCAGTACTTC	CASSQASGLGHIQYF	TRBV3-1	TRBD2	TRBJ2-4	0	0.00075643
TGCAGTGCCCCTGACCCCCAGGTGTACAATGAGCAGTTCGTC	CSAPDPQVYNEQFV	TRBV20-1	TRBD1	TRBJ2-1	0	0.00075643
TGTGCCAGCAGCTTAGTTAGGACAGCTAATTCACCCCTCCACTTT	CASSLVRTANSPLHF	TRBV7-8	TRBD1	TRBJ1-6	0	0.00075643
TGTGCCAGCTCCAAGGGTGGTTTGGTCAATGAGCAGTTCTTC	CASSKGGLVNEQFF	TRBV12-3	.	TRBJ2-1	0	0.00075643
TGTGCCAGTAGTAGAGGGCCAGAATACGAGCAGTACTTC	CASSRGPEYEQYF	TRBV19	TRBD2	TRBJ2-7	0	0.00075643
TGCGCCACCACAGGACACCTAAATGAAAAACTGTTTTTT	CATTGHLNEKLFF	TRBV10-2	TRBD1	TRBJ1-4	0	0.00075643
TGTGCCAGCAGCTTAGTCGGTATGGGGGTGTCCTACGAGCAGTACTTC	CASSLVGMGVSYEQYF	TRBV7-9	TRBD1	TRBJ2-7	0	0.00075643
TGTGCCAGCACCCAGGGTGGTTTGGTCAATGAGCATTTCTTC	CASTQGGLVNEHFF	TRBV12-3	TRBD1	TRBJ2-1	0	0.00075643
TGCAGTGCTAGTGAAGCGGTAGACTACAATGAGCAGTTCTTC	CSASEAVDYNEQFF	TRBV20-1	TRBD2	TRBJ2-1	0	0.00075643
TGTGCCAGCAGCCGGGACCCTAATCAGCCCCAGCATTTT	CASSRDPNQPQHF	TRBV3-1	TRBD1	TRBJ1-5	0	0.00075643
TGTGCCAGTAGTATAGGACCAGCATACGAGCAGTACTTC	CASSIGPAYEQYF	TRBV19	.	TRBJ2-7	0	0.00075643
TGTGCCAGTAGTATAGGGCCAGCATACGCGCAGTACTTC	CASSIGPAYAQYF	TRBV19	.	TRBJ2-7	0	0.00075643
TGTGCCAGCAGCACTGATGCTACAGTCACCGGGGAGCTGTTTTTT	CASSTDATVTGELFF	TRBV5-4	.	TRBJ2-2	0	0.00075643
TGTGCCACCCAGACTAGCGCTACAGGAGATACGCAGTATTTT	CATQTSATGDTQYF	TRBV10-3	TRBD2	TRBJ2-3	0	0.00075643
TGTGCCAGCAGCCAAGAAGGGGGGGCCTATGGCTACACCTTC	CASSQEGGAYGYTF	TRBV3-1	TRBD1	TRBJ1-2	0	0.00075643
TGCAGGGCTCCAGAGAGACGCCTGCGGAATAACGAGACCCAGTACTTC	CRAPERRLRNNETQYF	TRBV20-1	.	TRBJ2-5	0	0.00075643
TGTGCCAGCAGCCAGGGTGGTTTGCTCAATGAGCAGTTCTTC	CASSQGGLLNEQFF	TRBV12-3	TRBD1	TRBJ2-1	0	0.00075643
TGTGCCAGCAGGAGACTAGCGGGATACGGGGATACGCAGTATTTT	CASRRLAGYGDTQYF	TRBV6-2	TRBD2	TRBJ2-3	0	0.00075643
TGTGCCAGCAGTGAGAGGGACACCTACAATGAGCAGTTCTTC	CASSERDTYNEQFF	TRBV6-1	TRBD1	TRBJ2-1	0	0.00075643
TGCAGTGCTCCGCCGGGACTAGATTACAATGAGCAGTTCTTG	CSAPPGLDYNEQFL	TRBV20-1	TRBD2	TRBJ2-1	0	0.00075643
TGCGCCAGCAGCCAAGGTGCGGGGAGGTCCTACACTGAGCAGTTCTTC	CASSQGAGRSYTEQFF	TRBV4-1	.	TRBJ2-1	0	0.00075643
TGCGCCAGCAGCATTAGCGGGGGCCCGACAGATACGCAGTATTTT	CASSISGGPTDTQYF	TRBV5-1	TRBD2	TRBJ2-3	0	0.00075643
TGCAGTGCTCCGCCGGGACTAGATTACAATGAGCAGTTCGTC	CSAPPGLDYNEQFV	TRBV20-1	TRBD2	TRBJ2-1	0	0.00075643
